# Supplementary material for: Understanding the Home Math Environment and Its Role in Predicting Parent Report of Children’s Math Skills
Source: PLoS One. 2016 Dec 22;11(12):e0168227. doi: 10.1371/journal.pone.0168227 (PMC5179117; doi:10.1371/journal.pone.0168227)
Supplement: S1 Data — (XLSX) [file pone.0168227.s003.xlsx]

## Sheet: finalraw12616
Q101	Q116	Q117	Q96	Q102	Q12	Q103	Q13_1a	Q13_1c	Q13_1d_1	Q13_1d_2	Q13_1d_3	Q13_1d_4	Q13_1d_5	Q13_1d_6	Q127_1	Q127_2	Q127_3	Q127_4	Q127_5	Q127_6	Q127_7	Q127_8	Q127_9	Q127_10	Q127_11	Q127_12	Q127_13	Q127_14	Q127_15	Q127_16	Q127_17	Q127_18	Q127_19	Q127_20	Q14_1	Q15_1	Q16_1	Q17_1	Q18_1	Q19_1	Q20_1	Q21_1	Q120_1	Q122_1	Q24_1	Q24_2	Q24_3	Q24_4	Q24_5
1	1		2	1
1	1		1		3		1	2	24	20	18	43	29	83	8	6	6	8	6	6	6	6	6	6	6	6	6	6	6	6	6	6	6	6	4	6	1	7	6	2	4	4	5	5	82	81	16	13	96
1	1		1		2		1	2	100	73	59	54	73	63	8	6	8	8	9	9	8	6	9	9	9	6	8	8	8	9	6	8	9	9	7	7	7	4	4	6	6	6	4	4	56	79	45	59	55
1	1		1		1		1	2	70	66	61	57	66	59	8	6	6	6	6	6	6	6	6	6	6	6	6	6	6	6	6	6	6	6	6	2	4	4	5	5	6	6	4	4	50	32	31	41	55
1	1		1		4		1	2	75	75	76	76	75	86	9	9	9	9	9	9	9	9	9	9	9	9	9	9	9	9	9	9	9	9	4	4	4	4	4	4	4	4	3	3	95	96	95	97	98
1	1		1		2		1	2	75	49	91	80	73	77	6	6	6	6	6	6	6	8	8	6	8	8	9	6	6	6	6	8	8	8	6	2	4	4	7	7	7	6	5	5	65	50	58	87	96
1	1		1		6		1	1	29	28	43	9	39	91	6	6	6	6	8	6	6	6	6	6	6	6	6	6	6	6	6	6	6	6	7	7	5	6	6	7	7	7	5	5	75	65	77	90	97
1	1		1		1		1	1	75	86	100	100	90	79	6	6	6	6	6	6	6	6	6	8	6	6	8	6	6	8	6	9	8	8	5	5	4	5	5	4	5	4	4	3	100	57	74	100	100
1	1		1		3		1	2	75	75	95	95	80	80	6	6	6	8	6	6	6	6	8	8	6	6	9	6	6	6	6	8	8	8	7	4	1	4	3	5	5	6	5	5	60	98	80	98	99
1	1		1		1		1	1	40	30	70	20	60	65	5	9	9	5	9	5	9	9	5	5	8	9	5	5	5	9	9	5	5	5	5	3	4	5	5	4	3	6	4	3	60	45	40	30	60
1	1		1		1		1	1	58	55	69	66	58	67	8	8	9	9	9	9	8	8	9	8	8	8	8	9	8	9	9	8	6	8	4	2	3	4	3	2	3	4	3	2	55	36	60	49	39
1	1		1		1		1	2	49	72	52	77	40	78	4	5	5	9	6	8	5	9	4	9	9	6	8	8	8	9	5	4	8	5	4	3	2	5	6	5	7	5	3	3	25	68	80	54	31
1	1		1		2		1	2	50	50	60	39	81	80	4	9	5	4	6	6	9	6	9	9	9	8	5	4	4	4	6	6	9	9	7	6	3	6	1	7	6	6	5	5	30	70	70	59	80
1	1		1		2		1	2	66	53	71	70	61	68	9	9	8	8	9	9	9	9	9	9	8	8	9	9	9	9	9	5	9	9	7	5	7	7	7	7	5	5	5	5	38	60	59	59	58
1	1		1		1		1	2	81	81	71	60	71	80	9	9	9	9	8	8	8	8	8	8	8	8	8	6	6	6	6	6	6	6	7	6	7	4	5	5	3	6	5	5	81	90	70	50	50
1	1		1		4		1	2	60	60	50	50	60	60	6	6	6	9	6	6	6	6	6	6	6	6	6	6	6	6	6	6	6	6	6	5	4	4	1	4	7	4	4	4	50	50	50	97	70
1	1		1		2		1	2	70	35	97	80	86	91	9	6	6	6	6	6	6	6	6	6	6	6	6	8	8	8	6	9	8	6	7	4	5	3	7	4	7	5	5	4	84	60	49	90	100
1	1		1		1		1	2	1	0	16	21	15	5	6	6	6	6	6	6	6	6	6	6	6	6	6	6	6	6	6	6	6	6	1	1	1	1	1	1	1	1	1	1	0	0	0	0	2
1	1		1		1		1	1	50	60	80	60	90	90	9	6	8	8	6	8	9	8	8	9	8	8	8	9	9	9	6	5	8	8	7	5	5	6	5	6	4	6	5	5	100	50	60	70	90
1	1		1		3		1	2	50	90	51	62	90	90	9	6	6	9	6	6	6	6	6	6	6	6	6	6	6	6	6	6	6	6	7	5	4	6	7	6	6	6	5	5	50	20	29	81	95
1	1		1		5		1	2	0	0	6	7	70	70	6	6	8	6	6	6	6	6	8	6	6	6	6	8	6	6	6	8	6	6	5	4	4	6	6	5	5	5	5	5	60	61	44	75	87
1	1		1		2		1	2	100	90	100	95	100	100	8	8	6	8	6	6	6	8	8	6	8	8	9	8	9	9	6	8	6	6	7	6	7	6	6	5	7	5	5	4	95	92	97	100	100
1	1		1		3		1	1	60	75	60	50	50	50	8	6	8	9	6	6	8	8	8	9	6	6	6	9	9	9	6	6	8	9	6	5	4	4	5	4	7	7	5	5	80	75	90	50	90
1	1		1		2		1	2	90	90	95	91	94	95	8	8	8	8	6	6	9	8	8	8	8	6	6	8	8	8	8	8	8	8	7	6	6	2	4	4	6	7	4	3	80	60	66	91	95
1	1		1		3		1	1	81	82	89	89	85	92	8	8	8	8	6	6	9	9	9	9	8	5	5	8	9	8	8	8	8	8	5	5	5	3	4	3	3	5	3	3	75	92	86	91	84
1	1		1		1		1	1	90	50	70	90	90	90	9	8	5	6	6	6	6	6	6	6	5	5	5	9	9	9	8	6	4	4	6	2	4	2	2	4	4	6	2	5	50	80	50	90	80
1	1		1		1		1	1	50	50	50	50	50	50	8	8	8	9	6	6	9	9	9	6	6	8	8	5	5	9	9	9	8	8	5	5	6	4	4	4	1	5	4	4	90	50	50	90	50
1	1		1		1		1	2	58	43	50	45	57	58	8	8	8	8	8	8	9	8	8	9	9	8	8	8	8	9	9	8	8	8	6	5	4	6	6	6	6	5	4	3	74	99	92	95	100
1	1		1		2		1	2	65	65	75	85	80	85	8	6	6	6	6	6	8	8	9	8	8	8	9	6	6	6	6	9	8	8	6	6	6	5	5	4	3	7	2	3	40	70	70	80	90
1	1		1		1		1	1	40	28	61	34	26	64	9	9	9	8	6	6	6	6	6	6	6	6	6	6	9	6	6	6	6	6	6	6	6	6	6	3	5	6	4	5	59	40	49	89	89
1	1		1		1		1	1	70	49	50	49	49	70	6	6	6	6	6	6	6	8	8	8	8	8	8	6	6	6	6	6	6	6	6	4	4	4	2	2	2	6	4	5	60	70	30	18	18
1	1		1		3		1	1	70	70	75	60	65	70	8	8	8	8	8	8	8	8	8	8	8	8	8	8	8	8	8	8	8	8	5	4	5	4	3	5	5	4	5	4	95	90	90	80	90
1	1		1		3		1	1	60	60	70	70	69	77	8	6	6	8	6	6	6	8	8	6	6	6	6	6	8	8	6	6	8	9	3	1	1	6	6	2	4	6	5	2	80	31	80	100	100
1	2	1
1	1		1		2		1	1	80	29	60	29	89	90	9	8	9	9	8	5	8	8	9	9	5	5	5	5	8	8	5	6	6	6	7	5	7	7	7	3	6	7	4	5	76	75	28	86	90
1	1		1		1		1	2	90	70	90	90	70	92	6	6	6	6	6	6	6	6	6	6	6	6	6	6	8	6	6	6	6	6	7	4	4	1	1	4	4	1	1	1	90	80	80	10	90
1	1		1		2		1	2	75	80	70	70	81	85	8	6	5	8	8	8	9	8	8	8	8	6	6	8	8	8	5	8	8	9	5	5	5	5	3	2	5	3	4	4	65	87	63	87	73
1	1		1		4		1	1	74	71	70	72	71	71	8	6	6	6	6	6	6	6	6	6	6	6	6	8	8	6	6	6	6	6	6	4	5	5	5	5	4	5	4	4	95	96	39	47	81
1	1		1		1		1	1	35	21	13	13	36	21	9	6	6	8	6	8	6	6	6	6	6	6	6	6	6	6	6	6	6	6	7	5	5	7	7	4	6	7	5	4	90	78	78	94	100
1	1		1		3		1	2	91	90	85	80	86	94	6	6	6	6	6	6	6	6	6	6	6	6	6	6	6	6	6	6	6	6	6	5	5	5	2	5	6	4	4	4	40	29	19	84	83
1	1		1		1		1	2	87	51	92	92	93	96	6	6	6	6	6	6	6	6	6	6	6	6	6	6	6	6	6	6	6	6	7	2	4	6	4	7	7	6	5	5	80	97	50	100	99
1	1		2	1
1	1		1		1		1	2	90	90	75	80	80	90	6	6	6	6	6	6	6	6	6	6	6	9	8	6	8	6	6	6	6	6	7	5	5	3	3	4	5	4	4	4	50	25	40	75	85
1	1		1		1		1	1	64	59	85	70	77	67	8	9	6	6	6	6	6	9	9	8	8	9	9	6	6	6	9	6	6	6	6	3	1	6	1	5	7	6	5	5	70	75	80	80	85
1	1		1		1		1	2	82	88	36	75	82	93	9	6	6	9	9	5	6	6	6	6	6	6	6	6	6	6	6	8	8	6	7	7	7	7	7	7	7	7	5	5	99	50	69	91	98
1	1		1		2		1	2	50	49	49	50	79	90	4	6	8	5	6	6	6	6	6	6	6	6	6	9	5	5	8	9	5	5	3	3	1	6	4	1	2	5	5	3	60	71	91	91	90
1	1		1		1		1	2	51	58	63	10	53	59	8	6	5	4	6	6	6	6	6	6	6	6	6	4	6	5	6	6	6	6	5	5	5	5	6	7	7	7	5	5	88	16	35	43	100
1	1		1		2		1	2	0	0	0	3	53	59	4	6	8	6	6	6	8	6	6	6	6	6	6	6	6	6	6	6	6	6	6	4	3	7	5	4	4	4	4	3	61	12	7	5	5
1	1		1		3		1	1	60	60	90	50	60	90	8	6	8	6	6	6	6	8	9	8	8	9	5	8	8	9	8	5	9	9	6	5	4	6	5	5	5	6	5	4	70	61	61	50	91
1	1		1		1		1	1	84	60	92	53	67	94	8	6	6	6	6	6	6	6	8	6	6	8	8	6	8	6	6	6	6	6	4	4	3	3	5	7	7	6	5	3	50	85	57	97	96
1	1		1		2		1	2	90	90	90	78	50	90	8	6	8	6	6	6	6	8	9	8	9	6	8	6	9	8	6	6	6	8	5	7	6	4	5	3	5	5	4	3	50	60	60	61	85
1	1		1		2		1	1	70	80	80	80	90	70	8	8	8	8	6	6	6	6	6	6	6	6	9	6	6	8	6	8	6	8	7	4	6	7	7	5	7	6	5	5	49	19	19	19	50
1	1		1		3		1	2	91	81	80	91	98	99	8	6	6	6	6	6	6	8	8	6	6	6	8	8	8	8	6	6	8	6	6	2	4	6	7	6	6	6	4	4	49	40	60	30	91
1	1		1		3		1	2	85	50	61	90	80	61	6	8	6	6	6	6	6	6	6	6	6	6	9	9	6	6	8	8	8	6	7	2	4	5	6	7	6	7	5	5	39	71	24	69	66
1	1		1		2		1	2	60	60	40	50	61	60	5	8	9	9	8	6	6	6	8	8	6	6	6	6	8	6	6	6	6	8	6	4	5	5	5	3	3	5	4	4	40	82	50	60	70
1	1		1		5		1	1	49	50	50	29	60	60	9	8	8	9	8	8	9	9	9	9	8	8	9	8	9	9	8	6	8	8	5	4	3	3	5	5	6	6	4	4	49	40	30	60	49
1	1		1		4		1	2	71	78	84	85	91	95	8	6	6	6	6	6	6	6	6	6	6	6	6	8	8	6	8	6	6	8	6	4	4	6	5	5	6	6	5	4	50	54	80	82	81
1	1		1		2		1	2	48	48	52	56	57	48	8	8	8	6	8	8	6	8	8	8	8	8	8	8	8	8	6	6	8	8	5	4	3	6	4	3	3	3	5	2	51	9	12	87	84
1	1		1		1		1	1	60	70	80	20	20	51	8	6	8	6	6	6	8	8	8	8	9	8	9	9	9	9	8	5	8	8	6	5	4	6	5	6	5	5	5	5	50	9	9	75	60
1	1		1		3		1	2	90	86	86	97	86	97	6	6	6	6	6	6	9	9	9	9	6	6	6	6	9	6	6	6	6	6	5	4	4	5	4	6	4	4	4	3	49	49	49	59	70
1	1		1		1		1	2	30	19	30	30	40	40	8	6	6	8	6	6	6	6	6	6	6	6	6	6	6	6	6	6	6	6	6	6	5	6	7	7	7	7	5	5	60	20	40	60	70
1	1		1		2		1	2	90	75	73	60	83	93	8	6	8	9	5	6	6	6	6	6	9	6	6	5	9	6	9	6	9	8	7	7	7	4	6	1	5	7	5	4	70	90	90	51	74
1	1		1		1		1	2	80	80	99	95	90	99	9	6	6	6	6	8	8	6	6	8	6	6	6	9	9	8	6	5	5	9	7	1	1	7	7	2	4	5	5	5	70	75	70	85	85
1	1		2	1
1	1		1		2		1	1	50	70	9	13	61	71	4	9	8	6	6	6	8	8	9	9	8	8	5	4	5	4	6	6	4	4	6	3	2	7	7	1	5	3	4	4	69	40	50	20	90
1	1		1		1		1	2	55	40	60	50	75	75	8	6	6	8	8	6	6	8	8	6	6	6	9	8	6	9	6	9	6	8	5	2	4	5	2	5	5	6	5	4	75	40	45	70	80
1	1		1		1		1	1	50	50	50	50	50	50	8	8	8	8	8	8	8	8	8	8	8	8	8	8	8	8	8	8	8	8	7	4	4	7	4	7	7	7	5	5	50	50	50	50	50
1	1		1		1		1	1	68	58	65	65	65	62	9	9	9	5	5	9	9	5	9	5	5	9	5	9	9	5	9	5	9	9	3	4	4	5	4	5	5	5	3	3	45	45	51	53	52
1	1		1		2		1	1	30	20	29	70	50	51	8	8	9	9	8	8	6	6	6	6	6	8	6	6	6	8	6	8	6	6	7	5	4	7	7	6	7	7	5	5	80	90	90	96	88
1	1		1		2		1	1	63	5	30	40	68	47	9	8	5	8	6	6	8	8	6	9	8	8	5	9	8	8	9	6	9	8	5	3	3	6	4	5	7	7	5	5	70	25	25	86	90
1	1		1		3		1	1	69	66	75	67	80	81	5	5	4	5	5	4	5	5	5	9	5	4	4	5	5	5	4	5	4	5	6	6	6	5	6	7	6	7	4	4	75	73	83	81	73
1	1		1		1		1	2	91	15	39	50	66	48	8	8	8	8	8	8	8	8	6	6	6	6	6	6	9	8	6	6	6	6	7	6	6	7	4	4	7	6	5	4	57	84	40	52	50
1	1		1		4		1	1	44	12	13	0	68	93	4	6	6	6	6	6	9	6	6	6	5	5	5	5	5	5	5	8	5	5	6	6	6	6	5	2	6	6	5	4	57	0	57	0	0
1	1		1		1		1	2	62	56	62	56	74	93	9	9	9	9	9	9	9	9	9	9	9	9	9	9	9	9	9	9	9	9	7	6	6	6	6	6	6	6	5	5	78	86	87	92	91
1	1		1		2		1	2	50	50	80	70	80	50	9	6	8	8	6	6	6	6	6	6	6	6	6	8	8	8	8	6	9	8	6	4	3	7	7	4	4	6	5	5	90	60	60	99	99
1	1		1		1		1	2	95	95	95	94	97	99	8	8	6	6	6	6	6	6	6	6	6	6	6	6	6	6	8	6	6	6	6	2	2	4	4	2	2	3	5	2	97	25	13	98	97
1	1		2	1
1	1		1		1		1	2	50	36	78	49	31	89	6	8	8	6	6	6	8	6	6	8	9	8	8	8	8	6	6	8	8	6	5	4	4	5	5	4	4	5	4	5	21	47	37	60	85
1	1		1		6		1	1	80	70	90	91	81	100	6	6	6	5	6	6	6	6	6	6	6	6	6	6	8	8	6	6	6	6	7	4	3	5	1	6	4	6	5	5	50	40	40	91	98
1	1		1		1		1	2	85	90	80	70	91	90	8	8	6	6	6	6	9	9	8	8	6	6	6	8	8	9	6	6	6	8	7	7	7	7	5	7	5	7	5	5	91	95	96	91	96
1	1		1		2		1	2	40	49	85	40	90	90	9	6	6	6	6	6	8	8	6	6	6	6	6	8	8	9	6	9	8	8	7	4	6	5	5	4	5	5	5	5	20	40	39	20	39
1	1		1		1		1	1	78	79	79	45	81	81	6	6	6	8	6	6	6	8	8	6	6	6	6	9	9	9	8	8	8	8	7	5	6	4	4	6	7	7	5	5	81	6	48	50	76
1	1		1		2		1	2	50	60	70	70	50	80	6	6	6	6	6	6	6	8	6	6	6	9	9	6	6	6	6	6	8	6	7	4	7	5	7	7	6	7	5	5	40	50	60	100	100
1	1		1		1		1	2	81	73	91	94	81	89	6	6	8	6	6	6	6	6	6	8	6	6	6	6	6	6	6	6	6	6	7	5	7	7	7	7	4	7	5	5	92	49	50	94	98
1	1		1		1		1	1	92	95	93	57	91	99	6	6	6	6	6	6	6	6	9	9	9	9	9	6	9	6	6	6	6	6	7	7	7	4	7	7	7	7	5	5	65	82	85	91	89
1	1		1		1		1	2	67	36	84	91	71	81	6	6	6	6	6	6	6	6	6	6	6	6	6	6	9	6	6	6	6	6	5	2	4	5	4	1	1	4	5	5	69	56	51	88	73
1	1		1		2		1	2	80	80	60	40	90	80	9	6	4	8	6	6	9	6	6	6	6	9	8	6	6	8	6	6	9	6	7	3	6	3	3	5	4	3	3	3	100	60	81	30	90
1	1		1		1		1	1	91	91	91	61	90	100	8	6	6	6	6	6	6	6	6	6	6	6	9	6	8	6	6	6	6	6	7	5	7	7	6	7	7	7	5	3	70	81	70	70	90
1	1		1		2		1	2	45	47	75	66	51	56	9	9	8	8	8	9	5	9	9	8	9	6	8	6	9	9	8	9	8	8	5	6	5	6	5	4	5	5	4	4	48	62	72	59	63
1	1		1		1		1	2	62	14	56	60	80	87	9	6	6	9	8	6	5	8	5	5	5	5	5	5	5	6	6	8	8	8	5	5	5	5	5	2	4	5	4	3	11	4	7	14	69
1	1		1		1		1	1	81	75	82	80	91	100	6	6	6	8	6	6	6	6	6	6	6	6	6	6	8	6	6	6	6	6	6	5	5	5	7	5	5	6	5	4	60	84	86	100	100
1	1		1		1		1	2	70	91	50	50	60	80	9	6	9	5	8	6	6	6	6	8	6	6	6	6	9	8	6	6	8	6	6	6	4	6	5	7	5	5	5	5	31	69	70	51	60
1	1		1		1		1	1	70	50	90	19	60	90	9	6	5	9	8	6	6	8	9	6	8	9	8	5	5	4	8	9	8	5	5	4	3	5	6	1	5	5	5	3	80	71	90	60	79
1	1		1		3		1	1	81	80	39	39	100	90	9	8	9	9	9	9	8	6	8	8	6	6	8	6	9	6	6	6	6	8	4	2	4	5	5	3	5	6	5	5	100	81	80	39	39
1	1		1		1		1	2	60	59	70	59	60	81	8	6	6	6	6	6	6	6	6	6	6	6	6	6	6	6	6	6	6	9	6	4	2	7	7	4	5	6	5	5	40	70	70	65	95
1	1		1		2		1	1	50	50	22	9	72	73	5	6	8	9	9	6	6	8	8	8	6	9	9	9	8	8	6	6	6	6	5	4	1	4	5	5	5	6	5	5	51	86	51	51	54
1	1		1		2		1	1	71	72	71	75	73	77	9	8	8	8	8	9	8	8	8	8	8	8	9	9	9	8	9	8	8	8	6	6	5	6	6	6	6	6	4	4	83	75	76	90	77
1	1		1		2		1	1	45	70	85	65	70	60	9	8	8	6	6	6	6	9	8	8	6	6	6	6	8	8	8	5	9	9	7	1	3	7	5	1	4	4	5	4	40	20	60	80	80
1	1		1		5		1	1	60	50	50	21	60	90	9	6	8	5	8	8	9	8	9	6	8	8	8	5	5	8	6	9	5	4	6	4	4	7	5	3	4	5	4	3	50	10	60	90	80
1	1		1		1		1	1	0	0	2	0	2	1	6	9	8	5	6	6	6	6	6	6	6	6	6	6	6	6	6	6	6	6	7	5	5	7	7	1	2	7	5	5	50	24	70	100	100
1	1		1		1		1	2	49	30	50	39	63	76	6	8	6	8	6	6	6	6	6	6	8	6	6	8	6	6	6	8	6	8	5	4	5	4	5	6	6	5	5	4	69	28	60	90	100
1	1		1		1		1	2	13	9	14	11	13	16	9	9	5	9	9	9	9	9	9	9	9	8	9	9	5	5	5	9	9	9	6	5	5	5	4	4	4	5	3	3	11	11	12	13	9
1	1		1		2		1	2	10	9	10	10	60	60	5	8	6	4	8	6	6	6	6	6	6	8	8	9	9	8	6	4	5	4	5	5	3	7	3	1	4	4	5	2	10	5	0	51	85
1	1		1		2		1	1	70	60	92	40	76	59	8	6	8	8	6	6	6	8	8	8	6	6	6	8	8	8	5	6	8	6	7	6	5	4	3	4	5	5	5	4	42	18	46	69	62
1	1		1		3		1	2	95	95	75	75	99	90	8	6	6	8	6	6	9	8	6	8	8	6	9	6	6	6	6	6	6	6	6	4	6	3	2	2	4	6	4	5	60	99	75	85	85
1	1		1		1		1	2	88	27	17	34	91	89	4	4	8	5	4	4	8	8	8	9	9	8	4	4	4	4	6	8	8	9	7	7	7	7	7	7	7	7	5	5	93	93	90	94	92
1	1		1		1		1	1	89	68	63	84	83	71	9	5	4	5	5	9	9	5	5	4	5	9	5	8	5	5	9	9	5	8	5	4	5	5	6	5	6	5	4	3	86	75	71	83	80
1	1		1		3		1	1	50	60	80	30	90	80	4	8	8	9	6	6	6	9	9	8	6	9	9	8	5	9	6	8	6	6	2	1	1	4	1	4	6	2	5	5	90	60	70	40	95
1	1		1		3		1	2	50	49	9	8	49	70	4	8	6	5	6	6	6	6	8	6	6	6	6	5	4	4	6	6	6	6	6	5	5	6	6	4	5	5	5	5	60	80	80	90	91
1	1		1		1		1	1	49	43	50	41	43	49	9	9	9	8	9	9	9	5	8	9	9	8	9	9	5	9	9	8	9	9	4	4	4	3	5	4	4	4	3	3	62	40	49	35	49
1	1		1		1		1	1	80	50	70	70	50	80	9	6	9	8	6	8	8	8	6	6	6	6	6	8	6	6	6	6	6	9	7	7	7	7	7	4	7	7	5	5	80	90	50	80	80
1	1		1		3		1	1	70	70	80	50	90	90	8	6	6	8	6	6	8	6	6	6	6	6	6	8	8	6	6	6	6	6	7	3	5	7	7	6	7	7	4	4	80	80	80	70	80
1	1		1		1		1	2	40	77	41	50	40	69	5	6	5	5	5	4	8	8	6	6	9	9	5	9	9	9	9	8	8	8	7	6	3	6	3	3	5	7	5	4	74	77	66	60	77
1	1		1		2		1	1	86	91	90	82	79	90	6	6	6	6	6	6	8	6	6	8	6	6	6	8	8	6	6	6	6	6	7	2	5	5	1	7	7	7	5	5	87	74	95	90	96
1	1		1		1		1	2	81	90	70	50	39	90	5	6	9	9	6	6	5	8	8	6	6	6	8	5	5	9	9	6	8	8	5	3	1	3	2	1	1	5	5	4	80	80	30	91	91
1	1		1		8		1	1	30	10	78	36	51	36	6	6	6	6	6	6	8	8	8	8	6	6	8	8	8	8	8	9	6	8	7	5	1	3	2	5	6	7	5	5	2	0	0	0	3
1	1		2	1
1	1		1		7		1	2	80	90	10	10	60	90	5	5	9	5	5	5	6	6	6	6	6	6	6	9	8	6	6	6	6	6	7	6	6	7	5	7	5	6	5	5	80	80	80	80	85
1	1		1		1		1	1	50	50	70	40	80	70	9	9	5	9	6	6	8	6	8	6	6	6	6	9	6	6	6	6	6	6	4	1	4	4	4	1	1	4	3	3	79	40	48	20	60
1	1		1		1		1	2	50	50	60	39	59	51	8	6	8	6	6	6	9	5	5	9	9	8	6	6	8	6	6	6	6	6	6	5	4	6	6	6	6	6	4	4	50	50	40	39	70
1	1		1		2		1	2	55	51	77	97	72	67	9	8	8	9	6	6	6	6	6	6	6	6	6	8	6	6	6	6	6	6	4	3	3	5	5	2	5	3	5	4	81	56	60	88	78
1	1		1		4		1	2	70	80	90	85	80	99	6	6	6	6	6	6	6	6	6	6	6	6	6	8	8	6	6	6	6	8	6	4	5	6	6	4	6	5	5	4	70	65	80	79	80
1	1		1		3		1	1	95	90	97	91	59	97	8	6	6	6	6	6	6	8	6	6	6	9	9	8	9	8	9	6	6	6	7	7	4	7	4	7	7	7	5	5	49	96	95	96	96
1	1		1		6		1	1	83	75	100	90	100	100	9	9	6	6	6	6	6	9	8	9	8	8	8	9	9	8	9	9	9	8	7	7	7	7	6	7	7	7	5	5	95	100	89	100	100
1	1		1		1		1	1	50	50	49	49	49	48	8	9	9	8	8	5	5	6	8	8	5	5	9	8	6	8	8	9	5	9	5	4	5	5	5	5	3	6	3	4	51	51	51	50	50
1	1		1		2		1	1	1	0	0	0	1	1	6	6	6	6	6	6	6	6	6	6	6	6	6	6	5	6	6	6	6	6	4	1	1	4	4	1	7	7	5	5	4	4	3	8	13
1	1		1		2		1	2	80	80	91	94	91	80	8	6	6	6	6	6	6	6	6	6	8	6	8	6	6	8	6	6	6	6	7	6	5	6	7	6	5	6	4	5	91	80	80	90	92
1	1		2	1
1	1		1		2		1	2	93	94	98	98	94	92	8	8	8	6	6	6	6	6	6	6	6	8	8	6	8	6	6	6	6	6	6	6	6	3	4	6	6	6	5	4	99	99	97	91	91
1	1		1		1		1	2	62	49	46	41	45	67	6	6	6	6	6	6	6	6	6	6	6	6	6	9	9	6	6	6	6	6	7	3	7	7	7	7	7	7	5	5	50	30	31	8	19
1	1		1		1		1	2	73	81	76	89	92	86	6	6	6	8	8	6	6	8	6	6	8	6	6	8	6	8	8	6	6	8	7	5	7	6	7	4	6	7	5	5	83	83	85	82	80
1	1		1		2		1	1	81	76	75	51	72	80	8	6	6	9	6	6	6	8	9	6	8	8	8	6	8	6	8	6	6	6	6	4	5	5	4	7	7	6	5	5	70	28	39	70	80
1	1		1		3		1	2	9	9	14	20	30	19	9	8	8	9	9	8	8	8	8	8	8	8	8	9	8	8	5	8	8	9	7	4	4	7	5	5	6	4	5	5	36	23	22	29	33
1	1		1		1		1	2	80	80	80	79	81	93	8	6	6	6	6	6	6	6	6	8	6	6	6	6	6	6	6	9	6	6	5	3	5	5	7	3	4	7	2	2	63	42	19	95	13
1	1		1		3		1	1	50	50	50	50	50	50	8	8	9	9	6	6	6	8	9	8	6	6	8	6	6	9	5	8	8	9	5	5	4	5	5	4	6	6	5	4	60	60	50	91	91
1	1		1		4		1	1	70	75	75	75	80	80	9	8	8	8	6	6	6	6	6	6	6	6	6	6	6	6	6	6	8	8	6	1	4	5	3	3	2	4	4	3	50	40	39	95	97
1	1		1		2		1	2	80	50	30	70	100	70	5	6	5	4	6	6	9	9	5	8	8	6	6	9	5	5	8	8	5	5	5	3	3	6	6	5	4	5	5	4	50	70	40	50	80
1	1		1		7		1	2	70	30	89	52	92	90	8	6	9	9	8	6	6	6	6	6	9	9	9	8	8	6	6	6	6	8	7	2	6	5	5	7	6	7	5	5	10	9	8	99	99
1	1		1		5		1	1	68	72	76	62	68	74	8	6	8	6	6	6	6	6	6	6	6	8	8	9	9	9	6	6	6	6	7	4	5	5	5	7	4	6	5	4	70	69	73	63	70
1	1		1		1		1	2	79	78	26	33	85	82	9	6	9	9	9	6	6	8	9	9	6	6	6	6	6	8	6	6	8	6	5	6	6	5	4	4	4	7	5	5	50	98	66	84	84
1	1		1		2		1	2	80	80	80	80	80	80	6	6	6	6	6	6	6	6	6	6	6	6	8	6	6	6	6	6	6	6	5	3	5	3	4	3	5	6	4	4	80	80	80	80	80
1	1		1		2		1	2	60	60	85	85	75	80	6	6	6	6	6	6	9	8	8	8	6	8	9	6	6	6	6	8	8	8	5	4	5	6	4	6	6	5	5	4	40	10	30	60	90
1	1		1		2		1	2	49	39	54	51	80	80	9	8	8	9	8	8	8	8	8	9	8	8	9	8	8	9	6	8	8	9	5	4	4	6	5	4	4	5	5	4	80	60	49	79	90
1	1		1		1		1	2	48	40	39	40	50	60	9	9	5	5	6	6	8	6	8	8	9	8	6	6	9	8	8	6	6	6	6	5	6	5	6	5	6	6	3	4	50	38	38	37	35
1	1		1		2		1	1	91	91	91	80	91	75	9	6	8	9	6	6	6	8	8	8	6	6	6	8	8	8	6	6	8	8	7	5	6	5	5	5	5	5	5	5	70	91	91	91	95
1	1		1		3		1	2	69	80	73	68	78	80	5	9	9	9	8	9	5	5	9	5	4	5	5	5	5	9	5	5	9	5	7	7	7	7	7	7	6	6	5	5	78	72	67	77	86
1	1		1		2		1	2	69	60	96	91	50	76	6	6	6	6	6	6	6	6	8	6	6	6	6	6	6	8	6	6	6	6	6	2	4	4	4	4	4	3	5	4	62	65	77	61	72
1	1		1		2		1	1	30	40	20	19	41	30	9	9	9	8	9	9	8	6	6	8	6	6	8	5	9	5	9	8	9	8	5	5	3	6	5	5	5	6	5	4	80	97	97	70	98
1	1		1		1		1	2	90	50	98	80	95	98	8	6	8	8	6	6	6	9	9	5	8	9	8	8	8	8	9	5	6	8	7	5	2	4	2	6	6	7	5	3	80	70	30	85	80
1	1		1		2		1	2	99	97	99	97	98	98	6	6	6	6	6	6	6	6	6	6	6	6	6	6	6	6	8	6	6	6	7	6	7	6	4	7	7	7	5	5	50	91	88	56	88
1	1		1		2		1	1	90	81	70	59	80	90	9	8	9	8	8	8	8	8	8	6	6	6	8	9	8	9	8	6	8	8	6	5	6	6	5	6	6	6	3	4	70	80	71	49	51
1	1		1		1		1	2	72	86	74	85	90	88	8	8	8	9	6	8	8	6	6	6	6	6	6	6	8	9	6	8	9	9	6	1	5	6	5	6	5	5	5	5	91	80	84	85	77
1	1		1		3		1	1	38	43	35	32	58	65	8	6	6	8	6	6	6	6	6	6	6	6	6	6	8	6	6	6	6	6	7	4	4	5	3	4	6	6	5	5	42	34	32	39	74
1	1		1		1		1	2	60	39	80	50	47	65	8	6	8	9	6	6	8	6	8	5	6	6	8	6	8	6	6	6	6	6	4	2	3	6	5	2	4	6	5	3	19	84	2	8	91
1	1		1		1		1	1	80	100	90	80	70	100	8	6	8	6	6	6	6	9	9	8	5	9	9	8	5	9	6	6	6	6	7	4	1	7	7	7	7	7	5	5	90	50	50	100	100
1	1		1		3		1	1	94	91	89	91	77	94	8	8	8	9	9	8	8	8	8	9	8	6	9	6	6	6	6	6	9	9	7	7	7	7	7	7	7	7	5	5	66	52	18	29	31
1	1		1		1		1	1	79	79	90	92	97	82	6	6	6	6	6	6	6	6	6	6	6	6	6	6	6	6	6	6	6	6	7	5	6	7	6	6	7	6	4	4	39	40	70	20	48
1	1		1		1		1	2	60	60	70	50	70	80	6	6	6	6	6	6	6	6	6	6	6	6	6	6	6	6	6	6	6	6	7	5	6	7	1	7	1	7	5	5	69	40	49	29	49
1	1		1		2		1	2	40	30	50	80	50	50	8	8	6	9	6	6	8	9	8	6	9	9	9	8	8	8	6	9	8	8	4	5	4	4	5	4	3	6	3	3	80	29	19	50	50
1	1		1		2		1	2	55	50	90	71	61	57	6	6	6	6	6	6	6	6	6	6	8	6	6	6	6	6	6	5	9	9	4	3	3	4	4	3	3	4	5	3	39	39	29	91	90
1	1		1		1		1	1	24	10	55	5	83	37	9	6	8	6	9	6	8	6	8	8	8	8	5	9	9	5	9	5	8	9	5	2	4	6	4	5	4	7	4	2	90	60	10	4	28
1	1		1		3		1	1	50	75	70	75	45	60	6	6	6	6	6	6	6	6	6	6	6	6	6	6	8	8	6	9	9	5	7	4	5	6	6	5	4	6	4	4	85	45	40	75	70
1	1		1		2		1	2	81	70	65	71	70	68	8	6	8	8	6	6	6	8	8	6	6	8	8	8	6	6	8	8	6	6	5	5	4	3	5	4	4	5	5	5	70	39	39	48	66
1	1		1		1		1	1	79	80	42	80	70	90	5	6	9	6	6	6	6	8	8	8	8	9	9	9	9	9	6	6	8	9	7	7	7	7	7	7	5	6	5	5	59	60	31	60	80
1	1		1		2		1	1	60	70	50	40	80	70	9	6	6	8	6	6	6	6	6	8	6	9	9	8	9	6	6	6	8	6	7	6	7	5	6	6	5	6	5	5	50	56	58	70	69
1	1		1		3		1	2	86	86	95	86	96	93	6	6	6	6	6	6	6	6	6	6	6	6	8	6	6	6	6	8	6	6	6	4	5	2	3	6	5	7	5	5	50	50	50	80	91
1	1		1		2		1	1	60	60	50	50	40	60	8	8	9	9	9	6	6	6	6	6	6	6	8	8	8	8	6	6	8	8	6	4	5	5	5	4	4	5	4	3	70	70	70	50	60
1	1		1		3		1	1	51	81	97	96	96	81	6	6	6	6	6	6	5	5	5	5	9	5	8	6	6	8	6	5	5	9	6	4	4	6	5	4	3	5	4	4	49	59	58	29	70
1	1		1		1		1	1	50	50	80	20	90	90	5	6	6	5	6	6	6	6	6	6	6	6	6	6	6	5	6	8	6	6	7	7	5	7	7	4	4	6	5	5	60	30	70	70	70
1	1		1		4		1	2	30	50	30	30	60	60	5	6	6	5	9	9	8	8	8	6	6	6	9	9	9	8	8	8	8	8	6	4	3	5	6	4	3	5	5	5	60	40	30	30	50
1	1		1		3		1	1	63	68	70	65	63	65	9	8	8	9	9	9	8	8	6	6	8	6	8	6	8	8	6	8	9	8	5	3	4	5	5	3	3	3	4	4	57	62	58	55	62
1	1		1		1		1	1	57	55	50	67	65	66	6	6	6	6	6	6	6	6	6	6	6	6	6	6	6	6	6	6	6	6	7	4	4	4	4	4	4	4	5	5	77	44	56	33	57
1	1		1		4		1	1	70	70	80	70	70	70	6	6	6	8	6	6	6	6	6	6	6	6	6	6	8	6	6	6	6	6	7	5	4	5	4	2	4	5	3	3	60	75	40	50	90
1	1		1		4		1	1	86	98	90	68	70	85	8	6	6	6	6	6	6	6	6	6	6	6	6	6	8	6	6	6	8	6	7	6	7	5	3	7	7	7	5	5	60	95	84	56	62
1	1		2	1
1	1		1		2		1	2	49	20	91	50	50	99	8	6	8	8	6	6	9	8	9	8	9	9	5	8	9	5	6	8	9	9	7	6	6	6	6	4	3	5	5	5	50	70	20	50	90
1	1		1		3		1	2	87	70	90	91	84	89	6	6	6	6	6	6	6	8	8	6	6	6	6	6	6	6	6	6	6	6	6	4	3	5	3	5	4	4	4	4	86	4	11	83	84
1	1		1		1		1	1	71	55	77	60	71	72	8	6	6	6	6	6	6	6	6	6	6	6	6	8	8	6	6	6	6	6	6	3	6	5	5	6	4	5	5	5	85	70	13	52	65
1	1		1		1		1	2	69	36	35	21	84	97	8	9	5	9	8	5	8	9	8	5	9	5	9	8	5	5	9	8	4	8	7	4	3	5	6	6	7	7	5	3	90	71	48	34	83
1	1		1		2		1	2	79	80	94	72	71	78	6	6	6	6	6	6	6	8	8	8	9	9	8	8	8	6	8	6	8	8	7	6	6	5	5	7	7	7	5	5	92	99	80	31	31
1	1		1		3		1	1	65	58	67	62	72	80	9	8	8	8	6	6	6	8	8	6	6	6	6	9	8	8	6	6	8	8	7	7	7	5	7	4	4	6	5	5	60	41	52	52	52
1	1		1		1		1	1	43	48	66	42	61	61	5	9	9	5	5	9	8	8	9	5	9	5	9	8	8	9	9	9	5	9	4	3	3	4	5	3	4	4	4	2	52	47	52	51	70
1	1		1		1		1	1	50	50	75	40	75	75	9	6	9	9	6	6	6	6	6	6	6	6	8	9	9	9	6	9	9	9	7	6	7	4	7	4	4	7	5	5	80	80	50	95	95
1	1		1		2		1	1	60	50	19	70	82	98	5	6	5	9	5	5	6	6	6	6	6	8	9	6	6	6	6	6	6	6	7	4	6	4	2	6	4	7	5	5	90	70	40	90	99
1	1		1		2		1	2	60	65	81	70	65	60	9	6	5	6	4	6	8	8	8	6	6	6	9	8	8	8	6	5	5	9	7	5	5	6	6	4	5	6	5	5	81	90	90	93	92
1	1		1		2		1	2	8	5	80	50	75	5	8	6	6	6	6	6	9	8	8	6	8	6	6	9	9	8	6	6	9	9	7	6	7	7	7	7	7	6	5	5	88	27	4	74	92
1	1		1		2		1	2	70	80	100	71	85	81	8	6	6	6	6	6	6	6	6	6	6	6	6	8	8	8	6	8	8	6	6	1	6	7	4	4	3	7	5	5	60	30	40	70	91
1	1		1		2		1	1	60	50	50	50	50	60	8	6	6	6	6	6	6	6	6	6	6	6	6	6	8	6	6	6	8	8	4	4	3	4	4	5	4	4	5	4	50	39	39	60	60
1	1		1		1		1	1	11	10	11	10	11	10	5	5	5	5	5	8	6	5	8	8	6	6	6	9	8	6	6	8	8	8	6	5	5	6	6	1	5	5	5	2	81	50	15	98	87
1	1		1		2		1	2	87	69	95	95	85	98	6	6	8	6	6	6	6	6	6	6	6	6	6	6	6	6	6	6	6	6	7	7	7	7	2	6	7	7	5	5	96	96	86	96	98
1	1		1		4		1	2	60	50	50	70	80	80	6	6	6	6	6	6	6	6	6	6	6	6	6	6	6	6	6	6	6	6	6	4	4	4	5	6	4	6	4	4	50	50	60	71	82
1	1		1		3		1	2	75	55	75	70	85	70	8	6	8	6	6	6	6	9	9	8	6	6	6	6	6	6	6	6	6	6	7	5	7	2	3	6	5	7	4	5	20	10	80	80	80
1	1		1		3		1	2	90	70	95	85	75	95	9	6	8	8	6	6	6	8	8	8	6	6	6	8	9	8	8	8	9	9	7	5	4	5	1	7	6	7	5	5	90	95	65	80	90
1	1		1		1		1	2	50	52	49	47	68	52	5	5	9	9	8	8	9	9	9	8	8	9	5	6	6	6	6	6	6	6	6	5	4	4	5	5	5	6	5	4	60	80	79	22	51
1	1		1		2		1	1	50	49	49	50	50	76	8	6	6	8	6	6	6	6	6	6	6	6	6	6	8	8	6	6	6	6	7	5	5	4	5	4	6	6	5	5	80	50	50	50	50
1	1		1		1		1	1	19	19	28	40	81	81	9	6	8	9	9	6	6	8	6	8	6	6	6	8	8	8	8	8	8	8	7	3	6	6	6	5	6	6	5	5	84	61	74	94	83
1	1		1		2		1	2	0	0	9	29	81	90	6	8	8	9	6	6	8	6	6	6	6	6	6	9	6	6	8	6	6	6	7	6	5	5	6	5	6	6	5	5	81	50	60	80	81
1	1		1		2		1	2	80	80	90	90	80	60	8	6	6	8	6	6	6	6	8	8	6	6	8	8	8	6	6	6	6	6	7	4	3	4	5	4	7	5	5	4	30	30	60	95	99
1	1		1		1		1	1	75	75	75	70	75	75	9	8	8	8	6	6	8	9	9	8	9	9	9	6	8	6	6	6	6	6	6	5	4	5	2	5	5	5	5	5	70	65	45	75	70
1	1		1		2		1	2	50	50	39	71	80	80	9	8	8	6	6	6	6	8	8	8	6	6	6	6	6	6	6	6	8	8	6	3	4	6	5	5	4	6	4	3	70	81	9	81	81
1	1		1		1		1	1	52	52	54	53	52	59	9	9	8	9	9	5	8	8	9	9	5	9	9	8	8	9	9	9	8	8	5	5	5	5	4	3	4	5	4	4	62	65	65	61	63
1	1		1		2		1	2	65	80	50	60	50	90	6	6	8	6	6	6	8	6	8	8	6	9	9	6	6	6	6	6	6	6	7	5	6	6	4	6	6	5	5	4	80	70	80	85	90
1	1		1		3		1	1	51	51	30	41	60	71	9	6	5	9	9	9	6	6	6	6	6	6	9	6	8	8	6	6	6	8	5	3	2	6	1	6	5	4	5	5	50	50	50	68	68
1	1		1		2		1	2	70	80	90	50	91	90	9	6	8	5	6	6	6	6	8	6	6	8	8	6	6	6	6	6	6	8	7	7	7	4	3	7	7	7	5	5	80	91	70	60	80
1	1		1		1		1	1	90	90	80	50	90	90	6	6	6	8	6	6	6	8	6	6	6	6	8	5	5	9	5	6	6	6	7	5	5	3	6	6	6	4	5	5	40	85	85	90	85
1	1		2	1
1	1		2	1
1	1		1		2		1	2	80	85	69	49	67	90	9	8	8	8	6	8	8	9	9	9	6	6	8	9	6	6	8	6	6	6	7	6	4	5	5	2	6	5	5	4	91	90	90	53	71
1	1		1		1		1	1	40	50	59	59	80	61	8	6	9	9	6	6	6	6	6	6	6	8	6	8	8	9	6	5	9	5	4	3	2	5	5	1	3	5	5	1	60	35	51	98	98
1	1		1		1		1	2	38	29	42	61	72	56	9	8	6	9	8	8	6	8	6	6	6	6	6	8	6	8	6	9	9	5	7	3	6	6	6	7	7	6	5	5	80	80	68	47	77
1	1		1		4		1	1	88	60	88	81	89	90	9	6	6	8	6	6	8	8	8	8	8	6	9	8	9	8	6	6	8	8	6	4	2	6	4	2	3	3	3	3	80	39	20	98	98
1	1		1		3		1	2	15	30	20	40	50	60	8	9	5	9	5	5	8	8	8	6	5	9	8	9	9	8	8	5	5	8	6	3	2	6	6	1	7	6	5	4	20	5	50	40	90
1	1		2	1
1	1		1		2		1	2	81	80	80	81	91	80	9	6	6	8	6	6	6	8	6	8	6	6	9	8	6	8	6	6	6	6	7	6	6	6	7	7	7	7	5	5	81	70	70	81	81
1	1		1		2		1	2	63	56	58	64	58	60	5	9	9	5	9	8	8	8	8	6	6	6	8	9	9	9	8	8	8	8	7	4	3	5	5	3	6	6	5	5	59	21	60	35	28
1	1		1		2		1	2	77	77	83	73	59	91	8	6	6	6	6	6	6	6	6	6	6	6	6	6	8	8	6	6	8	8	7	4	4	5	6	7	6	7	5	5	50	8	11	76	95
1	1		1		5		1	2	80	50	50	50	50	80	9	8	8	6	6	6	6	8	8	8	8	6	8	6	8	6	6	6	6	6	7	5	3	6	1	5	5	6	4	4	50	60	50	50	71
1	1		1		1		1	2	60	60	91	91	90	92	6	6	6	6	6	6	6	6	8	6	6	6	6	6	6	6	6	8	6	6	7	7	7	5	1	3	5	6	4	3	95	30	50	99	99
1	1		1		2		1	2	29	51	90	90	50	50	6	6	6	6	6	6	6	6	6	6	6	6	6	6	6	8	6	4	5	5	6	5	4	6	5	5	7	6	5	4	50	91	70	81	91
1	1		1		1		1	2	71	64	58	54	63	83	9	8	9	9	6	6	6	8	8	8	8	8	8	8	8	8	8	6	9	9	6	3	6	6	6	5	6	7	4	4	65	85	60	90	92
1	1		1		1		1	1	76	67	56	47	68	85	9	9	5	5	9	9	6	6	6	6	6	6	6	9	9	9	6	6	9	9	7	6	6	6	7	6	5	6	5	4	75	76	69	72	79
1	1		1		2		1	2	75	80	91	50	90	95	9	6	6	8	8	6	8	8	8	6	6	6	6	8	9	6	6	8	9	9	7	6	5	3	5	6	7	6	4	4	80	50	50	95	95
1	1		1		2		1	1	80	69	20	0	83	92	8	6	6	6	9	6	9	8	5	9	9	6	6	9	9	6	6	6	6	6	7	3	1	4	7	3	4	5	5	5	9	61	60	98	97
1	1		1		1		1	1	60	70	80	40	60	30	9	8	6	9	8	5	6	6	6	6	6	8	8	6	6	6	6	8	8	8	5	3	2	4	5	5	7	7	5	5	90	80	80	90	100
1	1		1		3		1	1	86	51	80	30	50	75	6	6	6	6	6	6	5	4	5	5	4	4	4	4	5	8	8	6	6	6	6	2	1	1	2	4	5	4	5	5	50	40	40	50	50
1	1		1		3		1	2	62	51	57	81	97	93	9	8	8	6	6	6	6	9	8	6	6	6	6	6	6	6	8	6	6	6	6	5	5	2	2	1	1	1	5	4	61	42	41	83	92
1	1		1		1		1	2	50	50	97	96	49	89	6	6	6	6	6	6	6	6	6	6	6	6	6	6	6	6	6	8	6	6	6	3	4	2	2	2	5	3	5	3	29	70	70	99	99
1	1		1		1		1	1	50	50	70	50	80	80	8	6	6	6	6	6	6	8	8	8	9	6	6	8	8	6	6	5	9	9	7	6	4	6	6	4	3	7	4	5	70	80	50	50	60
1	1		1		1		1	1	80	78	74	83	83	78	9	8	8	5	6	9	9	8	9	9	5	5	8	8	8	8	6	8	8	9	5	7	6	4	5	4	3	5	5	5	89	90	74	57	74
1	1		1		1		1	2	60	68	71	53	80	76	8	6	8	9	8	8	8	8	8	8	6	6	6	5	8	8	6	8	8	8	6	5	6	5	4	3	4	6	5	5	29	70	50	81	90
1	1		1		3		1	1	32	60	33	53	51	72	9	9	8	5	9	5	4	5	9	5	4	9	8	9	9	9	9	4	5	5	5	3	4	6	3	5	5	7	3	4	37	63	59	39	75
1	1		1		2		1	2	70	61	85	61	80	87	8	6	6	6	6	6	6	6	6	6	6	5	4	9	5	9	6	6	8	6	7	7	7	4	3	5	4	4	4	5	60	86	85	76	93
1	1		1		4		1	2	90	90	91	80	50	91	8	6	6	6	6	6	6	9	5	9	8	8	9	6	6	6	6	8	6	8	7	6	5	7	7	6	6	6	5	3	70	80	50	60	60
1	1		1		1		1	1	66	71	99	100	99	100	6	6	6	6	6	6	6	6	6	6	6	6	6	6	6	6	6	9	8	9	7	7	4	7	7	7	7	7	5	5	100	47	43	98	100
1	1		1		3		1	2	50	35	98	84	82	97	9	9	6	6	6	6	6	6	6	6	8	6	6	6	6	6	6	6	6	6	7	1	1	4	4	4	4	3	3	4	73	23	29	54	62
1	1		1		4		1	2	70	61	91	81	80	91	8	6	6	6	6	6	6	6	8	6	8	6	6	8	8	6	8	6	8	8	5	3	3	5	5	2	4	5	4	3	80	80	60	91	90
1	1		1		1		1	1	0	0	0	0	0	0	4	4	4	4	4	4	4	4	4	4	4	4	4	4	4	4	4	4	4	4	4	2	1	5	4	2	6	6	5	3	52	13	22	44	95
1	1		1		3		1	2	70	70	71	69	71	71	8	8	8	9	6	6	6	6	6	6	6	6	6	6	6	6	6	6	8	6	5	2	1	2	4	3	6	4	2	2	50	100	70	80	91
1	1		1		3		1	1	80	80	67	60	77	80	6	6	6	6	6	6	6	6	6	6	8	9	9	6	8	6	6	6	6	6	7	4	4	1	4	5	6	5	5	4	50	19	19	70	71
1	1		1		2		1	1	12	22	13	23	47	43	5	5	5	4	4	4	9	9	8	5	9	9	5	9	9	9	8	9	9	9	5	2	4	6	5	4	5	5	4	4	70	40	41	77	82
1	1		1		1		1	1	71	51	81	70	75	90	9	8	8	8	6	6	6	6	6	6	6	6	6	8	8	8	8	6	6	6	7	5	6	4	5	7	7	7	5	5	90	95	80	80	96
1	1		1		1		1	2	81	81	81	80	79	79	8	8	6	6	6	6	6	8	8	6	6	6	8	6	8	8	6	6	6	8	5	4	3	5	5	5	5	5	4	4	53	67	63	73	68
1	1		1		3		1	1	21	29	73	49	52	74	8	6	8	8	6	6	9	9	8	6	8	6	8	9	9	9	8	9	9	9	7	5	6	7	5	5	6	4	5	4	62	64	64	82	84
1	1		1		2		1	1	50	69	72	84	98	83	8	6	6	9	6	6	6	6	6	6	6	6	6	6	8	6	6	5	5	9	7	7	5	7	7	6	6	6	5	5	90	81	64	72	86
1	1		1		1		1	1	60	60	60	60	60	60	6	6	6	9	6	6	6	6	6	6	6	6	6	6	6	6	6	6	6	6	7	1	4	7	7	3	7	7	5	5	49	50	50	50	50
1	1		2	1
1	1		1		4		1	2	95	80	65	65	50	90	8	6	6	8	6	6	6	6	6	8	9	9	9	8	6	6	6	6	6	6	6	5	5	4	3	2	4	4	3	3	80	85	75	75	99
1	1		1		1		1	2	91	91	100	86	99	90	6	6	8	6	6	8	6	6	6	8	6	8	6	6	6	8	6	6	6	8	7	5	5	6	4	5	6	5	5	5	64	47	73	77	50
1	1		1		3		1	1	91	92	90	88	97	96	6	6	6	6	6	6	6	6	6	6	6	6	6	6	6	6	6	6	6	6	5	5	5	5	4	4	4	4	5	5	68	71	72	69	66
1	1		1		2		1	2	20	21	19	20	59	91	9	9	9	4	6	6	6	6	6	6	6	6	6	9	9	8	6	6	5	5	4	1	1	6	2	2	2	2	4	4	52	51	50	51	83
1	1		1		3		1	1	80	80	90	50	90	90	9	9	6	8	6	6	6	8	8	6	6	6	8	6	6	6	6	8	6	6	7	4	4	5	5	3	5	5	5	5	60	30	40	75	90
1	1		1		2		1	2	96	81	98	98	100	100	6	6	6	6	6	6	6	6	6	6	6	6	6	6	8	6	6	6	6	6	6	5	4	7	6	7	7	7	5	5	70	70	39	100	100
1	1		1		1		1	1	99	92	98	98	99	98	6	6	6	6	6	6	6	6	6	6	8	8	8	6	6	6	6	6	6	6	6	5	6	6	1	7	4	4	4	4	71	99	92	95	100
1	1		2	1
1	1		1		1		1	2	50	50	90	90	50	50	6	6	6	6	6	6	6	8	8	8	6	8	8	9	9	9	9	4	5	5	5	4	3	7	4	1	7	5	5	3	50	30	50	95	98
1	1		1		2		1	2	39	72	58	30	76	34	5	9	5	5	9	4	8	9	8	9	5	9	9	9	5	9	9	8	9	9	7	4	2	7	3	4	7	6	5	4	49	40	40	74	96
1	1		1		2		1	2	70	50	86	85	64	82	6	6	6	6	6	6	6	6	6	6	8	9	9	6	6	6	6	6	6	6	6	1	4	4	6	4	7	7	5	5	70	50	50	88	93
1	1		1		1		1	2	48	42	41	52	42	34	9	9	9	9	9	5	5	9	5	5	5	9	9	9	5	5	9	9	9	9	4	4	5	4	5	5	4	4	4	0	62	51	43	58	55
1	1		1		3		1	1	80	80	79	59	80	80	9	6	8	8	8	6	8	6	6	8	6	6	6	8	8	8	6	6	6	6	6	5	5	4	5	4	4	5	5	5	81	71	71	69	80
1	1		1		1		1	1	80	5	5	5	4	1	9	5	9	4	9	5	8	9	5	8	5	4	4	9	8	9	9	5	9	4	6	5	7	5	3	5	6	4	4	5	60	10	10	10	10
1	1		1		1		1	2	19	9	9	9	51	59	5	5	5	5	4	4	9	9	9	9	8	6	6	5	9	9	8	6	6	6	6	2	1	7	3	7	7	6	5	5	50	19	51	50	69
1	1		1		1		1	1	71	45	93	58	80	76	9	8	6	8	8	9	8	8	9	8	8	9	9	5	9	8	8	8	9	9	6	5	4	6	5	4	4	5	4	3	79	55	21	25	79
1	1		1		2		1	2	29	9	9	39	81	50	4	9	9	5	8	6	6	6	6	6	6	8	9	6	8	9	6	8	9	9	7	1	7	7	7	7	7	7	5	5	80	19	9	39	9
1	1		1		1		1	1	50	61	100	90	80	50	6	6	6	6	6	6	6	6	6	8	6	6	8	6	8	6	5	9	8	8	5	3	2	5	5	3	3	4	4	4	60	20	29	76	85
1	1		1		1		1	1	60	50	90	70	51	80	8	6	6	8	6	6	6	8	8	8	9	8	9	5	8	6	9	8	6	8	5	4	2	4	6	6	6	6	4	4	30	20	50	60	70
1	1		2	1
1	1		1		2		1	1	80	50	81	50	100	100	8	6	6	6	6	6	6	6	6	6	8	8	9	8	9	6	5	6	8	8	6	7	6	6	7	7	7	7	5	3	85	75	70	70	70
1	1		1		3		1	1	94	83	92	46	80	79	6	6	6	6	6	6	6	9	9	8	5	5	5	8	5	5	9	5	5	9	7	3	5	1	2	5	6	6	4	4	60	36	65	34	87
1	1		1		2		1	2	80	80	99	97	50	80	8	8	8	6	4	6	6	6	6	6	6	9	5	8	8	8	6	8	8	9	5	4	4	6	4	5	7	5	5	3	50	70	80	95	100
1	1		1		1		1	1	50	51	50	50	50	50	8	8	8	8	8	8	8	5	5	5	5	5	5	8	6	6	6	6	6	6	7	4	5	7	5	5	3	3	5	5	80	10	50	50	60
1	1		1		5		1	1	39	3	19	9	34	50	5	6	9	9	8	6	4	9	9	9	6	6	6	8	5	9	8	6	8	8	7	6	6	4	2	7	5	7	5	5	39	70	59	64	80
1	1		1		1		1	1	90	90	59	60	90	90	9	9	9	9	6	9	6	6	6	6	6	6	6	9	9	6	6	6	6	6	7	4	6	2	7	5	7	7	3	4	50	40	40	9	9
1	1		2	1
1	1		1		1		1	1	61	60	92	89	61	86	8	6	6	8	4	6	9	9	9	8	9	5	5	8	9	9	6	8	8	6	7	5	6	5	6	3	5	5	5	4	70	80	80	90	100
1	1		1		1		1	1	98	98	98	97	99	98	8	8	8	8	8	8	8	8	8	8	8	8	8	8	8	8	8	8	8	8	7	1	1	7	7	7	6	7	5	5	97	98	90	100	100
1	1		1		3		1	2	50	60	40	70	80	90	9	8	8	5	6	6	8	6	8	8	6	6	6	9	9	9	6	6	6	6	6	2	5	6	6	4	5	5	5	4	75	70	80	80	85
1	1		1		3		1	2	65	65	50	50	60	65	4	6	8	9	8	8	9	8	6	6	8	8	9	5	5	9	8	8	9	8	6	5	3	5	3	3	4	6	4	4	40	40	71	78	70
1	1		1		2		1	2	81	80	80	90	100	80	6	6	6	9	6	6	9	6	9	8	6	8	6	8	8	9	6	9	6	8	7	5	7	7	7	7	7	7	5	5	70	50	91	50	81
1	1		1		4		1	2	70	81	96	82	90	95	8	6	6	6	6	6	9	6	6	6	6	6	6	8	8	6	6	8	6	6	5	3	1	5	4	6	7	5	5	5	60	40	75	97	99
1	1		1		1		1	2	80	50	60	90	90	70	5	8	5	6	6	6	6	8	8	8	6	9	9	8	8	4	8	6	6	6	7	5	4	6	6	6	5	6	5	5	85	80	70	95	96
1	1		1		1		1	1	42	57	44	39	57	56	9	8	9	4	5	9	9	8	4	5	4	9	4	4	4	8	9	5	9	4	7	6	2	5	7	5	2	7	2	2	41	36	69	65	48
1	1		1		2		1	2	53	55	76	58	71	80	8	6	6	6	6	6	6	6	6	6	6	6	6	6	6	6	6	6	6	6	5	6	4	7	5	5	6	5	5	5	94	93	96	99	87
1	1		1		4		1	2	51	52	52	52	53	55	9	9	9	9	9	9	9	9	9	9	9	9	9	9	9	9	9	9	9	9	7	7	7	7	7	7	5	7	5	5	63	61	63	64	60
1	1		1		1		1	2	90	80	80	70	85	90	8	6	6	6	6	6	6	6	6	6	6	6	6	9	9	6	8	6	8	6	7	6	6	5	1	6	7	7	5	5	90	70	80	90	90
1	1		1		2		1	2	87	77	51	50	87	72	5	9	5	5	5	5	8	6	6	6	8	6	9	8	5	8	8	6	9	8	6	4	4	7	6	5	3	3	4	4	80	50	40	59	43
1	1		1		1		1	2	10	9	29	0	29	19	5	9	9	8	8	9	5	9	5	5	9	9	9	9	9	9	4	5	9	5	5	3	5	4	7	3	4	3	4	3	54	71	71	54	80
1	1		1		1		1	2	99	99	99	99	99	99	6	6	6	6	6	6	6	6	6	6	6	6	6	6	6	6	6	6	6	6	1	3	1	7	7	1	1	7	5	5	99	99	99	99	99
1	1		1		3		1	2	30	19	9	9	50	40	5	8	8	9	5	5	8	6	6	6	6	6	8	9	9	9	5	6	8	9	5	4	2	5	4	3	3	5	4	4	70	60	50	80	85
1	1		1		2		1	1	50	50	85	35	50	50	6	6	6	6	6	6	9	8	8	8	8	6	6	6	8	6	9	5	9	9	6	5	3	4	4	1	5	4	4	4	50	65	35	65	75
1	1		1		1		1	2	30	39	81	46	32	48	9	9	8	5	9	8	9	9	9	5	9	9	9	5	5	9	8	9	9	9	7	5	2	6	5	3	4	5	5	4	69	60	48	56	87
1	1		1		2		1	2	50	50	50	9	60	90	5	6	9	6	6	6	9	9	9	8	6	6	9	6	4	4	6	6	6	6	5	3	1	5	6	3	4	6	5	3	50	19	19	80	90
1	1		1		2		1	2	71	74	89	56	79	80	9	8	8	8	8	8	8	6	8	8	6	6	6	4	5	5	5	4	8	8	7	6	6	7	6	5	7	7	5	5	91	81	82	49	59
1	1		1		4		1	2	90	48	83	77	93	90	9	6	8	9	6	8	8	6	6	8	8	6	8	9	9	8	6	8	8	6	5	4	5	5	5	4	5	7	5	5	91	95	80	95	94
1	1		1		2		1	1	67	61	53	69	74	71	8	8	6	9	6	6	6	6	8	6	6	6	6	6	6	6	6	6	8	6	5	4	5	5	5	5	4	4	4	4	88	53	54	68	54
1	1		1		2		1	2	50	50	66	65	56	45	6	6	6	6	6	6	6	6	6	6	6	6	6	6	8	6	6	6	6	6	5	6	5	5	5	5	5	4	5	3	51	51	50	61	79
1	1		1		1		1	2	71	59	89	87	92	92	8	8	8	9	6	6	6	9	8	9	6	8	8	9	9	9	9	9	8	9	7	6	6	7	6	4	6	6	5	5	85	63	53	83	79
1	1		1		4		1	1	37	35	27	46	53	53	8	8	8	8	9	9	9	8	8	9	9	5	5	5	8	8	9	9	5	5	2	3	4	5	3	3	3	4	4	3	47	45	29	20	21
1	1		1		1		1	2	57	50	77	57	90	83	8	8	8	8	8	8	8	8	9	8	8	8	6	8	8	8	8	8	8	8	6	3	5	7	3	6	5	6	4	4	66	50	50	69	83
1	1		1		2		1	1	91	90	69	25	60	79	5	9	8	8	6	9	8	6	6	5	5	8	5	4	4	6	5	6	5	6	7	7	6	7	6	7	7	7	3	4	94	95	71	97	95
1	1		1		1		1	1	10	10	10	50	71	71	8	8	8	8	8	9	8	8	8	8	8	8	8	8	8	8	8	8	8	8	4	4	4	4	4	4	4	4	5	5	70	19	20	61	28
1	1		1		4		1	1	70	90	80	39	70	98	8	9	8	9	8	6	8	9	8	9	9	5	9	5	9	9	6	6	8	9	6	5	4	5	6	7	5	5	5	5	95	24	40	90	91
1	1		1		2		1	2	69	70	69	71	67	68	8	8	8	4	6	6	6	6	6	6	6	6	6	9	9	8	6	6	6	8	6	2	3	7	2	5	5	4	4	4	51	29	30	80	80
1	1		1		2		1	2	49	40	70	60	71	70	9	6	9	8	6	6	5	5	9	6	6	6	6	9	5	5	5	9	8	9	6	3	3	5	6	4	4	5	2	4	80	90	91	91	80
1	1		2	1
1	1		1		4		1	1	85	80	85	60	80	85	8	6	6	8	6	6	6	8	9	6	8	8	9	9	9	8	8	6	8	8	7	7	4	3	3	7	7	7	5	4	6	10	10	20	70
1	1		1		1		1	1	80	75	85	66	64	80	9	6	8	6	6	6	6	8	8	8	6	6	6	8	8	6	6	8	8	8	6	4	6	6	5	6	6	5	5	4	90	75	70	71	76
1	1		1		2		1	2	90	90	95	95	90	90	6	6	6	6	6	6	6	6	6	6	6	6	6	6	6	6	6	6	6	6	7	7	6	7	6	2	5	5	5	5	40	40	70	95	95
1	1		1		4		1	2	50	9	1	0	89	47	4	5	5	4	6	6	4	5	6	5	8	8	8	5	9	4	6	8	6	8	6	3	3	7	5	5	3	3	5	4	10	2	40	80	98
1	1		1		2		1	1	20	13	14	12	33	31	9	6	8	9	5	9	8	5	9	8	6	6	6	6	6	8	6	5	9	9	7	7	4	7	7	5	7	6	5	5	25	32	44	71	78
1	1		1		1		1	2	29	32	24	23	15	36	9	9	9	8	8	9	5	5	9	9	8	9	5	4	4	4	5	9	5	4	4	5	5	6	5	4	3	7	4	4	51	39	67	51	74
1	1		1		2		1	1	90	90	90	50	90	95	8	6	6	6	6	6	9	6	8	8	6	6	6	9	6	6	9	6	8	6	7	4	1	5	2	7	5	5	5	5	74	35	86	95	95
1	1		1		3		1	1	29	24	19	19	60	80	5	8	5	9	9	9	5	9	5	8	6	8	8	9	5	9	9	8	8	8	7	6	5	7	7	5	6	6	5	4	70	70	29	90	90
1	1		1		1		1	2	36	92	67	70	25	30	5	5	6	4	6	5	6	8	9	8	8	8	5	4	6	9	5	8	5	6	7	4	3	3	2	2	3	3	1	2	84	27	26	70	60
1	1		1		1		1	2	30	19	9	9	39	60	9	9	5	9	9	8	8	8	9	9	5	9	8	9	6	8	6	9	9	9	6	4	3	4	4	4	5	4	5	3	68	30	19	15	12
1	1		1		3		1	1	80	50	49	50	49	100	4	6	4	9	9	6	5	4	4	4	8	6	6	6	9	6	5	9	9	9	4	4	4	7	5	4	6	4	5	5	50	9	38	84	94
1	1		1		2		1	2	82	70	61	61	48	93	8	6	6	5	6	6	6	6	6	6	6	6	8	8	8	6	6	6	6	6	7	5	7	2	7	7	7	5	5	5	40	80	60	90	89
1	1		1		4		1	1	21	23	24	63	56	73	9	9	9	9	9	9	9	9	9	9	9	9	9	9	9	9	9	9	9	9	6	3	6	7	5	5	5	5	3	3	94	79	77	64	24
1	1		1		2		1	1	80	77	92	52	94	95	8	6	6	6	6	6	6	6	8	6	6	6	8	8	9	9	6	6	8	6	7	5	4	6	6	6	7	5	5	5	90	50	79	95	95
1	1		1		1		1	2	43	40	46	37	35	39	9	8	8	9	9	8	5	9	8	8	5	9	6	8	9	8	9	8	8	9	5	3	4	5	4	3	4	3	3	2	17	42	34	38	31
1	1		1		2		1	1	80	71	91	16	81	95	8	6	6	8	6	6	5	9	9	5	9	8	4	6	6	9	6	6	6	6	4	2	2	6	5	2	2	5	5	4	94	31	62	94	100
1	1		1		1		1	2	80	80	80	70	92	90	5	6	6	4	5	5	6	6	6	6	6	6	6	9	9	5	6	6	9	5	7	5	5	7	6	6	7	7	5	5	81	85	75	93	95
1	1		1		1		1	2	70	50	39	80	91	92	8	6	6	8	9	8	6	6	9	8	6	6	6	8	6	6	6	6	6	6	6	7	6	7	4	5	6	5	5	4	50	50	70	91	91
1	1		1		1		1	2	50	52	52	52	54	50	8	6	6	6	8	8	8	8	6	8	6	8	6	8	8	6	6	6	6	6	5	5	5	5	5	5	5	6	5	5	59	59	59	59	60
1	1		1		1		1	1	80	70	75	48	97	60	5	8	8	5	8	6	6	8	8	6	8	9	8	4	5	5	8	9	5	5	5	4	3	5	5	2	4	3	4	3	50	50	40	73	76
1	1		1		1		1	2	85	39	60	50	50	90	9	8	8	6	6	6	6	8	8	8	8	8	9	9	8	8	6	6	8	6	5	5	4	5	6	4	3	6	3	3	80	95	34	60	60
1	1		1		1		1	1	100	100	100	80	100	100	8	6	6	6	6	6	8	9	9	9	5	5	5	8	9	6	6	6	6	6	7	3	6	3	5	6	6	6	5	5	80	20	20	90	90
1	1		1		3		1	2	93	98	98	98	98	98	6	6	6	6	6	6	6	6	6	6	6	6	6	6	6	6	6	6	6	6	7	7	4	4	4	7	7	7	5	5	100	95	95	98	99
1	1		1		2		1	1	82	80	24	73	95	96	4	8	8	6	6	6	6	6	6	6	6	6	6	6	6	6	6	6	6	6	6	4	6	7	6	6	5	5	5	3	94	78	68	62	83
1	1		1		2		1	2	70	30	60	50	67	80	5	6	8	9	6	6	6	9	5	5	9	9	5	9	9	8	6	6	8	8	5	4	5	6	5	5	5	6	5	4	75	10	12	73	69
1	1		1		1		1	2	49	50	58	65	26	55	9	9	8	9	9	9	6	9	8	9	9	8	9	9	9	8	6	6	6	8	5	5	4	6	5	4	5	5	5	5	33	43	44	54	61
1	1		1		1		1	1	60	50	75	50	70	75	9	8	6	8	6	6	9	5	5	5	8	9	9	9	5	5	5	6	8	8	7	4	5	5	5	4	6	5	5	4	80	50	45	75	95
1	1		1		2		1	1	50	70	10	11	100	52	5	9	5	4	9	9	4	9	9	9	8	6	6	9	5	4	8	6	8	9	5	3	4	4	5	5	7	6	4	2	80	50	75	50	75
1	1		1		1		1	1	90	90	90	90	63	80	9	9	9	5	8	9	9	9	5	5	9	9	9	5	9	9	9	9	6	6	6	6	6	6	4	5	5	6	4	4	64	87	88	87	86
1	1		1		2		1	2	7	21	37	29	86	88	5	6	9	4	9	6	8	8	8	6	5	5	4	9	8	9	6	8	9	9	5	5	7	5	4	6	7	6	5	5	91	19	61	61	97
1	1		1		2		1	2	80	60	75	60	80	80	8	6	6	8	6	6	8	9	9	8	8	8	9	8	8	8	6	9	9	8	7	5	4	4	5	4	5	5	4	4	65	80	75	90	90
1	1		1		2		1	2	10	0	5	5	50	84	5	8	9	4	6	6	8	6	6	6	6	6	8	9	6	9	6	6	6	6	5	2	4	6	6	6	6	6	5	4	100	50	50	70	92
1	1		1		1		1	2	70	60	50	50	69	64	8	8	9	8	8	9	8	8	8	9	9	8	9	9	8	9	8	8	8	9	6	4	5	6	5	5	6	5	5	4	70	80	50	39	39
1	1		1		5		1	2	50	50	60	60	50	50	8	8	8	8	6	8	8	8	8	6	8	8	8	8	8	8	8	8	8	8	5	5	4	6	5	5	5	7	5	5	75	81	96	96	99
1	1		1		3		1	1	80	70	90	90	81	91	9	8	8	8	6	6	6	8	9	9	8	6	6	9	9	9	8	8	6	6	7	5	7	6	6	6	6	7	5	5	90	90	50	50	60
1	1		1		2		1	1	81	70	81	61	71	85	8	8	8	8	6	6	6	6	8	6	6	6	6	9	5	9	8	6	8	8	7	6	5	2	1	5	7	7	5	5	50	30	30	71	80
1	1		1		1		1	1	70	91	90	91	90	90	8	6	8	9	6	8	6	6	6	6	6	6	6	8	9	8	6	9	9	8	7	5	6	4	7	2	5	7	4	5	71	70	91	70	92
1	1		1		1		1	1	40	40	85	85	70	85	8	6	8	8	6	6	6	6	6	6	6	6	6	6	6	6	6	5	6	9	3	4	3	6	5	4	6	6	5	3	60	35	30	90	90
1	1		1		2		1	1	50	50	71	31	49	40	5	8	8	8	8	8	9	9	9	8	8	6	6	9	9	5	9	5	9	4	5	3	5	6	5	2	4	6	5	4	71	70	50	87	86
1	1		1		1		1	2	50	50	50	15	70	75	9	6	8	9	4	8	9	9	9	8	8	8	9	8	8	8	8	6	8	8	5	2	3	5	5	3	5	6	5	3	50	29	18	29	63
1	1		1		2		1	2	51	40	60	39	70	50	8	6	8	6	6	6	6	6	6	6	6	6	8	8	9	8	8	5	9	9	5	3	3	5	5	3	3	4	5	5	40	70	50	81	80
1	1		1		4		1	1	98	95	80	75	96	99	6	6	6	9	6	6	6	8	8	8	6	6	6	6	9	6	9	6	6	6	6	6	6	2	2	4	4	6	4	2	80	90	90	51	60
1	2	1
1	1		1		1		1	1	49	57	41	51	60	60	5	5	5	5	4	4	5	8	8	8	9	5	8	5	5	9	4	8	9	5	7	6	5	7	5	3	5	7	5	5	78	70	61	72	78
1	1		1		2		1	1	19	35	11	21	16	42	6	8	9	8	9	8	9	8	9	8	5	8	8	8	8	9	5	9	9	9	4	3	4	5	5	4	3	2	2	5	44	70	44	85	60
1	1		1		3		1	2	30	30	91	70	70	49	6	6	6	6	6	6	6	6	6	6	6	6	6	6	6	8	6	4	9	5	7	5	6	7	7	5	2	7	5	5	90	100	10	50	90
1	1		1		2		1	1	70	90	90	85	70	71	8	6	6	6	6	6	6	8	8	6	6	8	9	6	8	8	6	9	9	9	7	7	6	5	5	4	7	5	5	4	30	39	30	70	70
1	1		1		3		1	2	75	75	80	50	90	95	6	8	5	8	6	6	8	6	6	6	6	6	8	6	9	9	6	6	8	6	7	7	1	5	4	7	7	7	5	5	59	70	91	81	90
1	1		1		2		1	1	100	100	100	75	50	100	6	6	6	6	6	6	6	6	6	6	6	6	6	9	9	8	8	9	8	8	5	2	2	5	6	5	4	6	4	3	80	20	30	80	80
1	1		1		1		1	2	80	61	75	50	80	94	4	8	5	9	8	6	8	6	6	8	6	8	9	8	8	5	8	8	9	4	6	4	5	6	4	6	5	5	5	4	40	20	59	90	87
1	1		1		1		1	1	60	60	91	90	70	69	8	6	6	6	6	6	6	8	8	8	8	5	5	8	8	8	8	5	9	8	7	7	7	7	7	6	4	4	5	5	49	81	60	91	90
1	1		1		2		1	2	40	20	20	50	50	29	4	9	4	4	5	5	9	5	9	5	8	8	8	8	4	4	8	9	9	5	6	4	5	7	5	6	4	5	4	4	60	80	30	60	60
1	1		1		3		1	1	50	90	49	60	91	79	5	9	6	9	8	8	6	8	8	6	6	6	6	9	9	9	8	8	6	6	4	4	5	5	5	4	6	7	4	4	69	70	91	100	100
1	1		1		2		1	2	70	60	90	80	80	90	9	6	6	6	6	6	6	6	6	6	6	6	6	6	6	9	6	6	6	8	6	4	4	6	6	5	5	6	5	5	50	80	80	75	91
1	1		1		1		1	1	90	23	60	28	60	98	8	6	6	6	6	6	8	6	6	8	6	9	9	8	8	9	6	6	6	8	7	5	5	5	6	7	4	6	4	4	70	25	54	99	100
1	2	1
1	1		1		2		1	1	90	90	98	76	84	100	6	6	6	6	6	6	8	9	5	5	5	9	9	5	9	8	9	6	9	6	6	4	2	1	1	7	6	4	4	3	50	40	6	59	94
1	1		1		2		1	2	91	76	90	98	97	100	6	6	6	6	6	6	6	6	6	6	6	6	6	6	6	6	6	6	6	6	7	5	5	6	6	6	6	7	5	5	100	100	70	92	92
1	1		1		3		1	1	80	70	70	60	80	80	9	6	8	8	8	6	6	6	6	6	6	6	6	6	8	6	6	6	6	6	6	5	4	2	4	6	6	3	5	5	90	90	90	85	90
1	1		1		2		1	2	90	91	99	91	90	91	9	6	6	6	6	6	6	8	8	8	6	6	5	6	6	6	6	6	8	6	7	5	6	3	1	7	4	1	5	5	76	75	75	98	100
1	1		1		1		1	2	65	70	75	80	95	95	8	6	6	6	6	6	6	6	6	6	6	8	6	6	6	8	6	9	8	6	7	5	5	5	7	4	6	7	5	5	85	80	90	75	90
1	1		1		3		1	2	50	50	50	70	70	70	9	9	9	5	9	8	6	6	6	8	6	6	8	9	9	9	8	9	9	9	7	5	5	7	7	3	4	5	5	3	60	40	40	81	81
1	1		1		2		1	2	50	50	50	70	85	85	4	6	9	4	6	6	9	9	9	8	6	9	8	9	4	4	6	6	6	6	4	1	1	1	7	1	7	4	5	2	50	30	70	99	99
1	1		1		2		1	1	93	85	94	88	99	92	6	8	6	6	6	6	6	6	6	6	6	6	6	6	6	6	8	6	6	6	7	6	6	6	6	6	5	6	5	5	92	92	89	93	92
1	1		1		2		1	2	50	50	23	51	50	49	9	9	9	4	4	4	6	9	9	6	5	9	9	6	8	9	5	9	9	9	4	4	4	4	4	4	4	4	3	3	51	50	50	50	50
1	1		1		3		1	1	71	71	72	71	72	73	9	9	9	9	9	9	9	9	9	9	9	9	9	9	9	9	9	9	9	9	7	7	7	7	7	7	7	7	5	5	100	99	99	100	96
1	1		1		3		1	2	100	100	100	100	100	100	9	9	9	9	9	9	9	8	8	8	8	8	8	8	8	8	8	8	8	8	7	5	7	7	7	7	7	7	5	5	100	100	100	100	100
1	1		1		1		1	2	64	49	86	71	71	75	8	6	6	6	6	6	6	6	6	6	8	9	6	6	6	6	6	6	6	6	4	2	1	4	5	2	6	4	5	3	86	17	27	85	99
1	1		1		1		1	2	41	20	80	80	60	46	6	8	6	6	6	6	9	8	9	8	8	9	9	6	9	9	8	4	4	5	5	5	3	6	6	2	2	6	5	4	29	30	50	20	90
[truncated: 142 more columns]
