# Supplementary material for: Understanding the Home Math Environment and Its Role in Predicting Parent Report of Children’s Math Skills
Source: PLoS One. 2016 Dec 22;11(12):e0168227. doi: 10.1371/journal.pone.0168227 (PMC5179117; doi:10.1371/journal.pone.0168227)
Supplement: S3 Data — (DAT) [file pone.0168227.s005.dat]

2 -0.74550331 0.5579273499 -0.054483399 -0.520040937 -1.621111803 -0.875549962 -1.605825998 -1.58403913 -1.378456403 -0.721814225 -1.004878899 -1.396709014 -1.59804388 -0.380693418 -2.095101771 -0.851544536 -1.304390027 -1.897399186 -1.328357773 -1.945045466 -0.377885602 -1.043696145 -0.867071496 -1.791394118 -1.672971748 -2.024469831 -2.075553298 -2.550684844 -1.259962491 -1.115730196 -1.341474573 -1.307248836 -1.261746703 -1.666758613 -2.104586577 -1.456766868 -0.676818882 -1.241882738 -0.325730347 -0.933737502 -1.156739517 -0.768637802 -1.785713397 -2.496102048 -1.297548296 -1.555953673 -0.391190277 -1.416242342 -0.934774915 -0.348631759 -1.095818244 -0.572817945 -0.711019293 -0.844107483 -0.667617222 -0.637760824 -0.891737079 -0.090050101 -1.729118518 -2.074567695 0.4103853883 1.210027532 0.9986791451 -0.72 0.4542151141 -0.226665164 0.8893525703 1.1591287597 0.1831138789 1 2 0.0100139657
3 -0.74550331 -1.440002632 -0.650285732 -0.520040937 -0.905542921 -0.18368181 0.5687745878 0.5245574606 0.7170445863 1.357746871 0.9197196703 -0.130708063 1.0673282001 0.3525740177 0.5825212277 1.897727824 0.8046157875 1.5459537263 0.9232086522 0.9952908239 0.2928118803 1.0054138544 1.2225297157 1.3814512633 0.2238089296 1.2498396759 1.4250067416 1.4524733141 1.4692853333 0.9105155353 1.4700239137 0.8829852107 1.4889422511 1.39408196 0.6237302476 0.9920461976 2.0067086141 0.4953865118 1.6819530649 1.1306343228 1.5018007967 1.736825802 0.64300011 -0.42382794 1.6785604473 0.9160197302 1.4943097777 -0.840520184 1.3315498789 0.9640934115 -0.226898836 0.1199402194 0.1060503353 -0.844107483 -0.667617222 0.3188804121 -0.891737079 -0.893391794 1.6061371152 0.1428634579 -0.570373488 0.0079782035 -0.827384664 0.06 -0.084054042 1.7605630443 0.8137626189 0.0269844427 . 2 2 .
4 0.5639558716 0.5579273499 0.5413189341 0.1823251095 0.5255948424 0.5081863414 0.5687745878 0.5245574606 0.7170445863 0.6645598389 -0.363346043 0.5022924128 1.0673282001 1.0858414534 0.5825212277 0.7980188798 0.8046157875 0.8572831439 0.9232086522 0.9952908239 0.2928118803 0.3223771878 0.5259959785 0.7468821871 0.8560691556 0.5949777746 0.0247827259 -0.148789949 1.4692853333 0.9105155353 0.767149292 0.8829852107 1.4889422511 0.7819138455 -0.058348959 0.1757751758 2.0067086141 1.0744762619 1.6819530649 0.4425103813 1.5018007967 1.736825802 0.64300011 0.2669300965 1.0833386987 0.9160197302 0.8658097595 0.3109241331 1.3315498789 0.3077308263 -0.226898836 0.1199402194 0.1060503353 -0.004950777 0.2753921041 1.2755216483 -0.081284345 1.5166332839 0.2895888391 -0.20990968 -0.766525264 1.210027532 0.9986791451 -0.67 0.4542151141 0.4357442385 -0.96260124 -0.69758792 0.1453151424 1 2 -0.065196608
5 0.5639558716 -0.108049311 0.5413189341 -0.520040937 -0.189974039 -0.18368181 -0.156092274 -0.17830807 0.0185442565 -0.028627193 0.2781868139 0.5022924128 0.4009851801 0.3525740177 -0.086884522 0.7980188798 -2.007391965 0.1686125615 0.1726865105 0.2602067514 -0.377885602 -0.360659479 -0.170537759 0.1123131108 0.2238089296 -2.024469831 0.0247827259 -0.148789949 -1.259962491 -1.115730196 -1.341474573 -1.307248836 -1.261746703 -1.666758613 -0.058348959 -0.640495846 -0.676818882 -1.241882738 -0.994958151 -0.933737502 -1.156739517 -0.768637802 -1.785713397 -0.42382794 0.4881169502 0.2980263793 0.2373097414 -0.264798025 0.7649686804 -0.348631759 -1.095818244 -0.572817945 0.1060503353 -0.004950777 0.2753921041 0.3188804121 -0.081284345 -0.090050101 0.5090135518 0.243655783 0.5574992198 -1.194071125 -1.192597426 -1.24 -0.084054042 1.7605630443 1.4562772062 1.3402718504 . 1 2 .
6 0.5639558716 -0.774025971 -0.650285732 0.1823251095 0.5255948424 -0.18368181 1.2936414496 1.2274229909 0.7170445863 0.6645598389 1.5612525268 1.1352928884 -0.26535784 0.3525740177 1.2519269774 -0.851544536 0.8046157875 0.1686125615 0.9232086522 1.7303748965 0.2928118803 1.0054138544 -0.867071496 -0.522255965 -1.040711522 -0.059884127 0.7248947338 -0.148789949 -0.577650535 -1.115730196 0.0642746704 -0.577170821 -0.574074465 -0.442422384 0.6237302476 0.1757751758 -0.676818882 -0.083703238 -0.994958151 1.1306343228 -0.492104439 -0.768637802 0.64300011 0.2669300965 0.4881169502 0.9160197302 0.8658097595 0.3109241331 -0.368193717 -0.348631759 0.6420205713 0.8126983834 -0.711019293 -0.004950777 0.2753921041 1.2755216483 2.3500738557 -0.893391794 0.5090135518 0.1428634579 0.1161577254 1.210027532 -0.09695914 -0.02 0.4542151141 0.4357442385 -0.282291677 0.0722702154 0.4855037706 1 2 0.7428319627
8 -0.090773719 -0.108049311 -0.650285732 -0.520040937 -0.189974039 0.5081863414 -0.156092274 0.5245574606 0.0185442565 -0.721814225 0.2781868139 -1.396709014 -0.26535784 0.3525740177 -0.086884522 -0.851544536 -0.601388089 0.1686125615 -2.078879915 0.2602067514 0.2928118803 0.3223771878 -0.170537759 -0.522255965 -0.408451296 -0.059884127 0.0247827259 0.6518416824 0.7869733771 -1.115730196 -1.341474573 -1.307248836 0.8012700125 0.1697457309 -0.058348959 0.1757751758 0.6649448662 0.4953865118 -0.994958151 -0.933737502 -1.156739517 -0.768637802 0.64300011 0.2669300965 1.0833386987 0.2980263793 0.8658097595 0.3109241331 -0.934774915 0.3077308263 -0.226898836 0.1199402194 -0.711019293 -0.004950777 -0.667617222 -0.637760824 0.7291683886 0.7132915914 0.5090135518 0.9995982213 0.214233613 0.9095151998 -0.462171902 -0.36 -1.160592355 -1.55148397 -0.017726847 1.3402718504 -0.270470959 2 1 -0.746249521
9 1.2186854622 0.5579273499 1.1371212674 0.8846911562 1.2411637241 1.2000544928 1.2936414496 1.2274229909 0.7170445863 0.6645598389 1.5612525268 1.1352928884 -0.26535784 0.3525740177 0.5825212277 1.897727824 0.8046157875 0.8572831439 0.1726865105 0.2602067514 0.9635093628 1.0054138544 -0.867071496 0.7468821871 -0.408451296 0.5949777746 0.7248947338 0.6518416824 -0.577650535 -0.440314953 1.4700239137 -0.577170821 0.8012700125 0.7819138455 1.3058094538 0.9920461976 -0.676818882 -0.083703238 1.0127252609 -0.24561356 0.1725306398 0.4840940001 1.2501784868 0.9576881327 1.0833386987 0.9160197302 0.8658097595 0.8866462915 -0.368193717 0.3077308263 0.6420205713 0.8126983834 -0.711019293 -0.844107483 -0.667617222 -0.637760824 -0.891737079 -0.893391794 0.5090135518 0.4956365958 0.2632715568 1.210027532 -0.09695914 0.98 0.4542151141 0.4357442385 1.5318671576 0.4345563968 0.4477050341 1 2 0.6350844436
10 0.5639558716 -0.774025971 -0.650285732 -0.520040937 -0.189974039 -0.18368181 -0.156092274 -0.17830807 -0.679956073 -0.721814225 -0.363346043 0.5022924128 -0.26535784 -0.380693418 -0.086884522 0.2481644078 0.1016138495 -0.520058021 -1.328357773 0.2602067514 -1.048583085 -0.360659479 -0.170537759 0.7468821871 0.2238089296 -0.059884127 0.7248947338 -0.949421581 -0.577650535 -0.440314953 0.0642746704 -0.577170821 0.8012700125 0.7819138455 -0.058348959 -0.640495846 -0.005937008 -0.083703238 -0.325730347 0.4425103813 -0.492104439 -0.142271901 -1.178535021 -0.42382794 -0.702326547 0.2980263793 -0.391190277 -0.264798025 -0.368193717 -1.004994344 -1.964737652 -0.572817945 0.9231199639 1.6733626347 2.1614107562 2.2321628846 0.7291683886 1.5166332839 -1.026959437 -0.512286655 -0.472297601 -1.795095789 -2.288235711 -1.48 -0.622323199 -0.226665164 -0.471266556 -0.924016784 0.2965100883 2 1 0.2543412261
11 -0.090773719 -1.440002632 -0.650285732 -1.222406984 -0.189974039 -0.875549962 -0.880959136 -1.58403913 0.0185442565 -0.721814225 -1.004878899 -0.763708538 -0.26535784 -0.380693418 -0.086884522 1.3478733519 0.1016138495 -0.520058021 -1.328357773 -0.474877321 -1.719280567 -1.726732812 -0.867071496 -1.156825042 -0.408451296 -0.714746028 0.0247827259 -0.148789949 0.104661421 -0.440314953 -0.638599951 0.152907195 0.8012700125 0.1697457309 -0.058348959 -1.456766868 -0.005937008 -0.662792988 0.3434974569 1.1306343228 1.5018007967 1.736825802 0.0358217331 -1.114585976 -0.702326547 -0.937960323 -0.391190277 -0.264798025 0.198387482 -0.348631759 -1.095818244 -1.265576108 0.1060503353 -0.004950777 1.2184014301 1.2755216483 1.5396211222 1.5166332839 -0.237030471 -0.61307898 -0.374221713 -0.893558793 0.2682536215 -1.28 0.4542151141 0.4357442385 -0.811421337 -0.290015966 -0.04367854 2 1 -0.403778826
12 -0.090773719 0.5579273499 -0.650285732 0.8846911562 -0.189974039 -2.259286265 -0.880959136 -1.58403913 0.0185442565 -0.028627193 -0.363346043 0.5022924128 -0.93170086 1.8191088891 1.2519269774 0.2481644078 -1.304390027 -1.208728603 -0.577835631 0.9952908239 -0.377885602 -2.409769479 -1.563605233 -0.522255965 0.8560691556 -1.369607929 1.4250067416 -0.148789949 -1.259962491 0.9105155353 -0.638599951 0.8829852107 1.4889422511 -0.442422384 1.3058094538 -2.27303789 1.3358267402 -0.662792988 2.351180869 0.4425103813 -0.492104439 1.1104599011 -1.785713397 -1.805344012 0.4881169502 -0.937960323 1.4943097777 0.3109241331 -0.368193717 -1.661356929 -3.702576468 -0.572817945 1.7401895925 0.8342059288 2.1614107562 1.2755216483 -0.891737079 -0.090050101 -0.631994954 -1.520209906 0.1651956692 -0.893558793 -1.923022949 -0.32 0.9924842706 0.4357442385 0.3980178859 0.2534133061 -0.081477276 2 2 -0.465101931
13 0.5639558716 0.5579273499 0.5413189341 0.8846911562 1.2411637241 0.5081863414 -0.156092274 -0.8811736 -2.076956733 0.6645598389 0.9197196703 -1.396709014 1.0673282001 1.0858414534 -0.086884522 -0.851544536 -0.601388089 0.8572831439 -0.577835631 -1.945045466 0.2928118803 -1.726732812 -2.26013897 -1.791394118 -1.672971748 0.5949777746 -1.37544129 1.4524733141 0.104661421 -1.115730196 0.0642746704 -1.307248836 -1.261746703 -1.666758613 -0.058348959 0.1757751758 -0.676818882 -1.241882738 -0.994958151 -0.933737502 0.8371657183 1.1104599011 0.64300011 0.2669300965 -0.702326547 -1.555953673 -1.648190313 -1.991964501 -0.934774915 0.9640934115 0.6420205713 0.1199402194 -0.711019293 -0.004950777 -0.667617222 -0.637760824 1.5396211222 -0.090050101 -0.588110012 0.5460327583 0.2632715568 -2.396120453 -0.462171902 -1.80 -0.084054042 0.4357442385 0.4736078374 -0.516444829 0.6366987165 1 2 1.243662328
14 0.5639558716 -0.108049311 -0.054483399 -0.520040937 -0.189974039 -0.18368181 -0.880959136 -0.8811736 0.0185442565 -0.028627193 0.2781868139 0.5022924128 0.4009851801 -0.380693418 -0.756290272 0.7980188798 0.1016138495 0.1686125615 -0.577835631 0.2602067514 -0.377885602 0.3223771878 0.5259959785 0.1123131108 0.2238089296 -0.714746028 -0.675329282 -0.148789949 0.7869733771 1.5859307792 1.4700239137 0.8829852107 1.4889422511 0.7819138455 -0.058348959 -0.640495846 1.3358267402 1.0744762619 1.6819530649 1.1306343228 0.8371657183 1.1104599011 0.0358217331 0.2669300965 1.0833386987 0.2980263793 0.2373097414 -0.264798025 1.3315498789 0.3077308263 -0.226898836 -0.572817945 0.9231199639 0.8342059288 1.2184014301 0.3188804121 -0.081284345 0.7132915914 0.114049069 -0.461890493 -0.325183769 -1.194071125 -1.557810187 1.47 1.5307534271 -0.889074567 0.0956580801 -0.561730602 -1.32883558 1 2 -1.846435896
15 -0.090773719 -0.774025971 -0.054483399 -1.222406984 -0.905542921 -0.875549962 -0.880959136 -0.8811736 -0.679956073 -0.721814225 -0.363346043 -0.130708063 -0.26535784 -0.380693418 -0.756290272 0.2481644078 -0.601388089 -0.520058021 -0.577835631 -0.474877321 -1.048583085 -1.043696145 -0.867071496 -1.791394118 -1.672971748 -0.059884127 0.0247827259 -0.148789949 0.104661421 0.2351002914 0.767149292 0.8829852107 0.1135977739 -0.442422384 -0.058348959 -0.640495846 -0.676818882 -0.083703238 -0.325730347 -0.24561356 0.1725306398 -0.768637802 0.0358217331 -0.42382794 -1.297548296 -0.937960323 0.2373097414 0.3109241331 0.198387482 -1.004994344 -1.095818244 -1.265576108 -0.711019293 -0.844107483 -0.667617222 -0.637760824 -0.891737079 -0.893391794 0.772323207 0.0420711328 0.2632715568 1.210027532 0.9986791451 -0.78 -0.084054042 0.4357442385 1.2295073518 0.4798421695 -0.005879803 1 2 -0.340508634
16 -1.4002329 1.2239040106 -1.246088066 0.8846911562 1.2411637241 1.2000544928 0.5687745878 1.2274229909 1.4155449161 1.357746871 0.9197196703 -0.130708063 1.0673282001 -1.113960854 0.5825212277 -0.851544536 -1.304390027 0.8572831439 -0.577835631 -1.945045466 0.9635093628 1.0054138544 1.2225297157 0.7468821871 0.8560691556 -2.024469831 0.7248947338 -0.148789949 -1.259962491 -1.115730196 0.0642746704 0.152907195 -1.261746703 0.1697457309 0.6237302476 0.1757751758 -0.676818882 1.0744762619 -0.994958151 1.8187582644 0.1725306398 -0.768637802 -1.178535021 0.9576881327 -1.297548296 0.9160197302 0.2373097414 0.8866462915 -0.934774915 0.9640934115 -0.226898836 0.8126983834 -0.711019293 -0.844107483 -0.667617222 -0.637760824 0.7291683886 -0.893391794 -0.149260586 -0.512286655 -0.71748732 1.210027532 0.9986791451 0.29 -0.084054042 1.0981536414 -0.282291677 -0.924016784 -0.005879803 1 2 -0.340508634
17 -1.4002329 -1.440002632 -1.246088066 -2.627139077 -0.905542921 -0.875549962 -0.156092274 0.5245574606 0.7170445863 -0.028627193 0.9197196703 -1.396709014 0.4009851801 0.3525740177 -0.756290272 -0.851544536 -2.007391965 -1.897399186 -1.328357773 -1.209961394 -1.719280567 1.0054138544 0.5259959785 0.1123131108 0.2238089296 -0.059884127 0.0247827259 -0.148789949 -0.577650535 -0.440314953 -1.341474573 2.3431412419 0.8012700125 -0.442422384 -0.740428165 0.9920461976 -0.676818882 -1.241882738 -0.994958151 -0.933737502 0.8371657183 -0.768637802 -1.785713397 0.2669300965 -1.297548296 -1.555953673 -1.648190313 0.3109241331 -0.368193717 -2.317719514 -3.702576468 -2.651092436 -0.711019293 -0.844107483 -0.667617222 -0.637760824 -0.891737079 -0.893391794 0.2895888391 0.7980135711 0.802688939 0.3084905356 -0.09695914 0.96 -1.160592355 0.4357442385 0.0956580801 0.3439848515 0.3721075612 1 2 0.4356337576
18 -1.4002329 -2.105979293 -1.246088066 -2.627139077 -2.336680685 -2.259286265 -2.33069286 -2.28690466 -2.076956733 -2.108188289 -1.646411756 -1.396709014 -1.59804388 -1.847228289 -2.095101771 -0.851544536 -2.007391965 -1.897399186 -2.078879915 -1.945045466 -2.38997805 -2.409769479 -2.26013897 -1.791394118 -1.672971748 -2.024469831 -2.075553298 -2.550684844 -1.259962491 -1.115730196 -1.341474573 -1.307248836 -1.261746703 -1.666758613 -2.104586577 -3.089308912 -0.676818882 -1.241882738 -0.994958151 -0.933737502 -1.156739517 -0.768637802 -1.785713397 -2.496102048 -1.297548296 -1.555953673 -1.648190313 -1.991964501 -0.934774915 -2.317719514 -3.702576468 -2.651092436 -0.711019293 -0.844107483 -0.667617222 -0.637760824 -0.891737079 -0.893391794 -2.738472196 -2.78011397 -3.41457423 1.210027532 0.9986791451 -1.46 -1.698861512 -1.55148397 -2.172040463 -3.188305417 . 1 2 .
19 -0.74550331 -0.108049311 -0.650285732 -0.520040937 -0.905542921 -0.18368181 0.5687745878 0.5245574606 0.0185442565 0.6645598389 0.9197196703 -0.130708063 0.4009851801 0.3525740177 -0.086884522 -0.301690064 0.1016138495 -1.208728603 0.9232086522 0.9952908239 -0.377885602 0.3223771878 0.5259959785 0.7468821871 0.8560691556 -0.714746028 -0.675329282 0.6518416824 -0.577650535 -0.440314953 -0.638599951 0.152907195 -0.574074465 -1.054590498 -0.058348959 0.1757751758 -0.676818882 0.4953865118 -0.994958151 -0.24561356 -1.156739517 -0.768637802 0.0358217331 -0.42382794 -0.702326547 0.2980263793 -0.391190277 0.3109241331 1.3315498789 0.3077308263 0.6420205713 0.1199402194 0.1060503353 0.8342059288 -0.667617222 -0.637760824 -0.081284345 -0.893391794 -0.588110012 0.9995982213 0.7536509951 -0.593046461 -0.827384664 0.45 -0.622323199 0.4357442385 -0.282291677 0.8874141236 0.5611012435 1 1 0.9775551387
20 -0.090773719 -0.108049311 -1.246088066 -0.520040937 -0.189974039 -0.18368181 -0.156092274 -0.17830807 0.7170445863 0.6645598389 0.9197196703 -0.763708538 0.4009851801 0.3525740177 0.5825212277 -0.851544536 -1.304390027 -0.520058021 0.1726865105 0.2602067514 -0.377885602 0.3223771878 0.5259959785 0.7468821871 0.8560691556 0.5949777746 0.7248947338 0.6518416824 1.4692853333 1.5859307792 1.4700239137 1.6130632263 1.4889422511 0.7819138455 0.6237302476 0.1757751758 -0.676818882 -0.662792988 -0.994958151 1.1306343228 0.8371657183 -0.768637802 0.64300011 0.9576881327 0.4881169502 0.2980263793 1.4943097777 0.3109241331 -0.368193717 0.9640934115 -0.226898836 0.8126983834 1.7401895925 -0.844107483 -0.667617222 -0.637760824 -0.891737079 -0.893391794 -0.588110012 0.9995982213 0.7536509951 1.210027532 0.9986791451 -0.07 0.4542151141 -0.889074567 -1.416140949 -0.516444829 0.3721075612 1 2 0.4356337576
21 -0.74550331 0.5579273499 -0.650285732 0.8846911562 1.2411637241 0.5081863414 -1.605825998 -1.58403913 -1.378456403 -0.721814225 -1.004878899 -0.763708538 -1.59804388 -1.113960854 -2.095101771 -0.301690064 0.8046157875 1.5459537263 0.1726865105 0.9952908239 0.2928118803 -1.726732812 1.2225297157 -1.156825042 0.2238089296 1.2498396759 -1.37544129 1.4524733141 -1.259962491 -1.115730196 -1.341474573 -1.307248836 -1.261746703 -1.666758613 -2.104586577 0.1757751758 -0.676818882 -1.241882738 -0.994958151 -0.933737502 -1.156739517 -0.768637802 0.64300011 -1.805344012 -1.297548296 -1.555953673 -1.019690295 0.8866462915 -0.934774915 0.9640934115 0.6420205713 0.8126983834 -0.711019293 -0.844107483 -0.667617222 -0.637760824 0.7291683886 -0.090050101 -2.782357139 -0.00832503 -0.227107881 0.9095151998 0.6334663833 -1.67 0.4542151141 0.4357442385 0.1334530559 0.4798421695 0.6744974529 1 2 1.3913479306
22 -0.090773719 -0.774025971 -0.054483399 0.1823251095 0.5255948424 0.5081863414 0.5687745878 0.5245574606 -1.378456403 -1.415001257 -0.363346043 -0.763708538 -0.93170086 -0.380693418 -1.425696022 0.2481644078 1.5076177256 0.8572831439 0.1726865105 0.2602067514 0.9635093628 1.0054138544 -0.170537759 0.1123131108 0.2238089296 0.5949777746 -1.37544129 0.6518416824 -0.577650535 -0.440314953 0.0642746704 -0.577170821 -0.574074465 -0.442422384 -0.740428165 -0.640495846 -0.676818882 -1.241882738 -0.325730347 -0.933737502 -0.492104439 -0.142271901 -0.571356644 -1.805344012 -0.702326547 0.2980263793 0.2373097414 0.8866462915 -0.934774915 0.3077308263 0.6420205713 0.8126983834 0.9231199639 0.8342059288 1.2184014301 0.3188804121 1.5396211222 0.7132915914 1.6061371152 1.5035598469 1.2440304334 -0.292534129 0.6334663833 -0.24 . 0.4357442385 1.3050973033 1.3402718504 -1.366634316 2 2 -1.876404035
23 1.2186854622 0.5579273499 1.1371212674 0.8846911562 -0.189974039 1.2000544928 -0.156092274 -0.8811736 -1.378456403 -1.415001257 1.5612525268 -1.396709014 -0.93170086 -0.380693418 0.5825212277 -0.851544536 0.1016138495 0.8572831439 0.1726865105 0.2602067514 0.9635093628 1.0054138544 0.5259959785 0.7468821871 0.8560691556 1.2498396759 0.0247827259 -0.148789949 2.1515972894 0.2351002914 -1.341474573 -1.307248836 -0.574074465 0.7819138455 0.6237302476 0.1757751758 -0.676818882 -0.662792988 -0.994958151 -0.933737502 -0.492104439 -0.142271901 -1.785713397 -1.805344012 0.4881169502 -0.937960323 -0.391190277 -0.840520184 0.198387482 0.9640934115 0.6420205713 0.8126983834 -0.711019293 -0.844107483 -0.667617222 -0.637760824 -0.891737079 -0.893391794 -0.149260586 -1.016248281 -1.207866758 -0.593046461 -0.09695914 0.31 1.5307534271 -1.55148397 0.662582716 -0.924016784 0.2209126153 2 1 0.0881747153
24 -0.74550331 0.5579273499 1.1371212674 0.1823251095 0.5255948424 0.5081863414 0.5687745878 0.5245574606 -0.679956073 -0.721814225 -0.363346043 -0.763708538 -0.26535784 0.3525740177 0.5825212277 -0.851544536 -0.601388089 -0.520058021 -1.328357773 -0.474877321 0.2928118803 0.3223771878 -0.170537759 -0.522255965 -0.408451296 0.5949777746 0.0247827259 0.6518416824 0.104661421 -0.440314953 0.0642746704 -0.577170821 -0.574074465 -0.442422384 0.6237302476 0.1757751758 0.6649448662 -0.083703238 -0.325730347 -0.24561356 -0.492104439 -0.142271901 0.64300011 0.2669300965 -0.107104798 -0.319966972 -0.391190277 0.3109241331 -0.934774915 0.3077308263 -0.226898836 0.1199402194 -0.711019293 -0.004950777 -0.667617222 -0.637760824 -0.081284345 -0.090050101 1.1672876898 1.2011828715 0.9988407143 0.0079782035 -0.09695914 0.19 -1.160592355 1.7605630443 0.0956580801 1.1591287597 0.4855037706 1 2 0.7428319627
25 0.5639558716 -0.774025971 -0.650285732 0.8846911562 -0.189974039 1.2000544928 1.2936414496 1.2274229909 -0.679956073 -1.415001257 -1.004878899 0.5022924128 -0.26535784 -1.113960854 1.2519269774 0.7980188798 0.1016138495 0.8572831439 0.9232086522 0.9952908239 0.9635093628 1.0054138544 -0.170537759 0.7468821871 1.4883293816 1.2498396759 0.7248947338 -0.148789949 0.104661421 -0.440314953 -0.638599951 0.152907195 0.1135977739 0.1697457309 1.3058094538 0.1757751758 -0.005937008 -0.662792988 -0.325730347 0.4425103813 1.5018007967 0.4840940001 1.2501784868 0.9576881327 -0.107104798 0.9160197302 0.2373097414 0.3109241331 1.8981310773 0.9640934115 -0.226898836 0.8126983834 0.1060503353 -0.844107483 -0.667617222 -0.637760824 -0.891737079 -0.893391794 0.772323207 0.7476174085 0.8517268828 -0.292534129 -0.09695914 1.12 3.1455608966 0.4357442385 1.3050973033 0.0722702154 0.1075164059 2 1 -0.137671637
26 -0.74550331 1.2239040106 -1.246088066 0.8846911562 -1.621111803 1.2000544928 -0.880959136 -0.8811736 -2.076956733 -0.028627193 1.5612525268 1.1352928884 0.4009851801 -1.113960854 -0.086884522 -0.851544536 -2.007391965 -1.208728603 -1.328357773 -1.945045466 0.2928118803 0.3223771878 -2.26013897 -1.791394118 -1.672971748 -0.714746028 -0.675329282 -0.148789949 0.7869733771 -0.440314953 0.767149292 1.6130632263 -1.261746703 0.7819138455 -2.104586577 0.9920461976 -0.676818882 -0.662792988 -0.994958151 -0.933737502 -1.156739517 -0.768637802 1.2501784868 0.9576881327 -1.297548296 -1.555953673 -1.648190313 -1.991964501 -0.934774915 0.3077308263 -0.226898836 0.8126983834 -0.711019293 -0.844107483 -0.667617222 -0.637760824 -0.891737079 -0.893391794 1.1672876898 0.9995982213 0.7536509951 -0.893558793 -1.923022949 -1.10 2.0690225836 0.4357442385 0.8515575946 0.8421283509 0.5233025071 1 1 0.8567397454
27 -0.74550331 1.2239040106 1.7329236006 0.8846911562 0.5255948424 -0.875549962 0.5687745878 -0.8811736 -1.378456403 -1.415001257 -1.646411756 -1.396709014 -1.59804388 -0.380693418 -1.425696022 -0.851544536 -0.601388089 1.5459537263 -1.328357773 -1.945045466 0.9635093628 -1.043696145 0.5259959785 0.7468821871 -1.672971748 -1.369607929 -1.37544129 -1.750053213 -1.259962491 -1.115730196 -1.341474573 -1.307248836 -1.261746703 1.39408196 1.3058094538 0.9920461976 -0.676818882 -0.662792988 -0.994958151 -0.933737502 -1.156739517 -0.768637802 0.64300011 0.9576881327 1.0833386987 0.2980263793 1.4943097777 -1.991964501 -0.934774915 0.9640934115 0.6420205713 0.8126983834 -0.711019293 -0.844107483 -0.667617222 -0.637760824 0.7291683886 -0.893391794 -0.588110012 -1.016248281 -1.207866758 -1.795095789 -0.462171902 -1.64 1.5307534271 1.7605630443 -0.282291677 -0.924016784 0.4099062977 2 1 0.532864927
28 -0.74550331 -1.440002632 -0.650285732 -1.222406984 -1.621111803 -0.875549962 -0.880959136 -0.8811736 0.0185442565 -0.028627193 -0.363346043 -0.130708063 -0.26535784 -0.380693418 -0.086884522 -0.301690064 -1.304390027 -1.208728603 -0.577835631 -1.209961394 -1.048583085 -0.360659479 -1.563605233 -0.522255965 -1.040711522 -1.369607929 0.0247827259 -0.949421581 0.104661421 0.2351002914 -0.638599951 -0.577170821 0.1135977739 -0.442422384 -0.740428165 -0.640495846 -0.005937008 -0.083703238 0.3434974569 -0.24561356 0.1725306398 0.4840940001 -1.178535021 -1.805344012 -0.107104798 -0.937960323 -1.019690295 -1.416242342 -0.368193717 -1.661356929 -1.964737652 -1.265576108 -0.711019293 -0.844107483 -0.667617222 -0.637760824 -0.891737079 -0.893391794 -0.237030471 -0.663475143 -0.815563207 -0.593046461 -0.09695914 0.12 -1.160592355 -0.889074567 1.5696621334 1.0685572143 . 1 2 .
29 1.2186854622 -1.440002632 -0.650285732 -1.924773031 -2.336680685 -2.259286265 -1.605825998 -2.28690466 0.0185442565 -0.028627193 0.2781868139 1.1352928884 -1.59804388 -1.847228289 0.5825212277 -0.851544536 -1.304390027 -1.897399186 -0.577835631 -1.209961394 -2.38997805 1.0054138544 -0.867071496 0.7468821871 0.8560691556 -0.059884127 0.0247827259 -0.949421581 -1.259962491 -1.115730196 0.0642746704 -1.307248836 -0.574074465 0.7819138455 -1.422507371 0.1757751758 -0.005937008 -0.083703238 -0.994958151 0.4425103813 -0.492104439 -0.768637802 -1.178535021 0.9576881327 -1.297548296 0.9160197302 0.2373097414 0.8866462915 -0.934774915 -1.661356929 -1.095818244 -2.651092436 -0.711019293 -0.844107483 -0.667617222 -0.637760824 -0.081284345 -0.893391794 0.0701641264 0.4956365958 0.508461276 1.210027532 -0.462171902 1.27 -0.622323199 1.7605630443 0.4736078374 0.8874141236 0.1453151424 1 2 -0.065196608
30 0.5639558716 -0.108049311 1.1371212674 0.1823251095 -0.189974039 -0.18368181 0.5687745878 0.5245574606 0.7170445863 0.6645598389 0.9197196703 0.5022924128 0.4009851801 -0.380693418 -1.425696022 -0.851544536 0.1016138495 0.8572831439 0.1726865105 0.2602067514 -0.377885602 -1.043696145 0.5259959785 0.7468821871 0.8560691556 -0.059884127 0.0247827259 0.6518416824 -0.577650535 -0.440314953 -0.638599951 -0.577170821 0.8012700125 0.1697457309 0.6237302476 0.1757751758 1.3358267402 0.4953865118 1.6819530649 0.4425103813 0.1725306398 1.1104599011 -0.571356644 -1.114585976 -0.107104798 0.2980263793 0.8658097595 -0.264798025 0.7649686804 0.3077308263 -0.226898836 0.8126983834 -0.711019293 -0.844107483 -0.667617222 -0.637760824 0.7291683886 -0.893391794 -1.026959437 -2.225756182 -0.521335544 0.6090028677 0.9986791451 0.59 -0.622323199 -1.55148397 -0.660241434 -2.327875737 -4.995313017 1 1 -3.6481568
31 -0.74550331 -1.440002632 -0.650285732 0.1823251095 -0.905542921 -0.18368181 1.2936414496 0.5245574606 -1.378456403 -2.108188289 -1.646411756 -0.763708538 -0.93170086 -1.113960854 -0.756290272 -0.851544536 0.1016138495 0.1686125615 -0.577835631 0.2602067514 -1.719280567 -1.726732812 -1.563605233 -1.156825042 -1.040711522 -1.369607929 -0.675329282 -0.949421581 -0.577650535 -1.115730196 0.0642746704 -0.577170821 0.1135977739 0.7819138455 -0.058348959 -2.27303789 -0.676818882 -0.662792988 -0.994958151 -0.24561356 -1.156739517 -0.142271901 -0.571356644 0.9576881327 -0.702326547 1.5340130811 -0.391190277 0.3109241331 -0.368193717 0.3077308263 -0.226898836 0.1199402194 -0.711019293 -0.004950777 0.2753921041 0.3188804121 -0.891737079 -0.893391794 0.2895888391 -1.066644443 -0.227107881 1.210027532 0.9986791451 -0.33 -0.622323199 0.4357442385 0.4736078374 -0.471159057 -0.119276013 2 1 -0.524594219
32 0.5639558716 0.5579273499 -1.246088066 -0.520040937 -0.189974039 -0.18368181 -0.156092274 -0.17830807 0.0185442565 -0.028627193 0.2781868139 0.5022924128 0.4009851801 0.3525740177 -0.086884522 -0.851544536 0.1016138495 0.1686125615 0.9232086522 0.9952908239 -0.377885602 -0.360659479 0.5259959785 0.7468821871 0.8560691556 -0.059884127 0.0247827259 -0.148789949 0.7869733771 0.9105155353 -0.638599951 0.8829852107 -0.574074465 0.1697457309 -0.058348959 0.1757751758 -0.676818882 1.0744762619 1.0127252609 -0.24561356 -0.492104439 -0.142271901 0.0358217331 -0.42382794 -0.107104798 0.2980263793 0.2373097414 0.8866462915 0.7649686804 -0.348631759 0.6420205713 -0.572817945 -0.711019293 -0.844107483 -0.667617222 -0.637760824 -0.891737079 -0.893391794 0.2895888391 -0.260305843 -0.227107881 0.0079782035 -0.09695914 1.20 0.4542151141 1.7605630443 1.2295073518 0.8874141236 0.4099062977 2 1 0.532864927
33 0.5639558716 0.5579273499 0.5413189341 0.1823251095 0.5255948424 0.5081863414 0.5687745878 0.5245574606 0.7170445863 1.357746871 -1.646411756 0.5022924128 0.4009851801 1.0858414534 1.2519269774 0.7980188798 0.8046157875 0.8572831439 0.9232086522 0.9952908239 0.9635093628 1.0054138544 0.5259959785 0.7468821871 0.8560691556 1.2498396759 1.4250067416 -2.550684844 -1.259962491 -1.115730196 -0.638599951 0.8829852107 0.8012700125 0.7819138455 0.6237302476 -0.640495846 0.6649448662 0.4953865118 -0.994958151 -0.933737502 -1.156739517 -0.142271901 0.0358217331 -0.42382794 0.4881169502 0.9160197302 0.8658097595 0.8866462915 -0.934774915 0.9640934115 0.6420205713 0.8126983834 -0.711019293 -0.844107483 -0.667617222 -0.637760824 -0.891737079 -0.893391794 -0.149260586 -0.058721192 0.1161577254 0.6090028677 -0.09695914 0.03 -1.160592355 -0.226665164 -1.000396216 0.3439848515 0.4855037706 1 1 0.7428319627
35 -0.74550331 -1.440002632 -0.650285732 -1.924773031 -1.621111803 -1.567418113 -1.605825998 -1.58403913 -1.378456403 -1.415001257 -1.004878899 -0.763708538 -0.93170086 -1.113960854 -1.425696022 -0.301690064 -1.304390027 -1.208728603 -1.328357773 -1.209961394 -1.719280567 -1.726732812 -1.563605233 -1.156825042 -1.040711522 -1.369607929 -1.37544129 -1.750053213 -0.577650535 -0.440314953 -0.638599951 -0.577170821 -0.574074465 -1.054590498 -1.422507371 0.1757751758 -0.676818882 -1.241882738 -0.994958151 -0.24561356 -0.492104439 -0.142271901 -1.178535021 -1.805344012 -0.702326547 -0.937960323 -1.019690295 0.3109241331 -0.368193717 -1.661356929 -2.83365706 -1.958334272 0.9231199639 0.8342059288 2.1614107562 1.2755216483 0.7291683886 0.7132915914 0.7284382645 0.9492020587 0.7536509951 -1.194071125 0.9986791451 0.72 -1.160592355 -0.889074567 0.662582716 0.0269844427 0.0697176695 1 1 -0.207603151
36 -1.4002329 -2.105979293 -1.246088066 -2.627139077 -2.336680685 -2.259286265 -2.33069286 -2.28690466 -0.679956073 -0.721814225 -0.363346043 -1.396709014 -1.59804388 -1.847228289 -1.425696022 1.897727824 -2.007391965 -1.897399186 0.1726865105 0.2602067514 -2.38997805 -2.409769479 -0.170537759 -1.156825042 -1.040711522 -2.024469831 -1.37544129 -1.750053213 -1.259962491 -1.115730196 -0.638599951 0.152907195 -0.574074465 -1.054590498 -2.104586577 -1.456766868 -0.676818882 -1.241882738 -0.994958151 -0.933737502 -0.492104439 -0.768637802 -1.178535021 0.2669300965 -1.297548296 -0.937960323 -1.648190313 . 0.7649686804 -2.317719514 -3.702576468 -2.651092436 -0.711019293 -0.844107483 -0.667617222 -0.637760824 -0.891737079 -0.893391794 1.1672876898 -0.00832503 0.8517268828 0.9095151998 0.9986791451 1.06 -1.160592355 -1.55148397 0.8515575946 0.4345563968 . 2 2 .
37 -0.74550331 -0.108049311 -0.650285732 0.8846911562 -1.621111803 0.5081863414 -0.156092274 -1.58403913 -2.076956733 -0.028627193 -1.004878899 -1.396709014 -0.93170086 -0.380693418 0.5825212277 -0.301690064 -1.304390027 -0.520058021 0.9232086522 -1.209961394 0.2928118803 -1.043696145 -1.563605233 -1.156825042 -1.672971748 -2.024469831 -2.075553298 -0.949421581 0.104661421 -1.115730196 -1.341474573 -1.307248836 -0.574074465 -1.666758613 -0.740428165 0.1757751758 -0.676818882 -1.241882738 -0.994958151 -0.933737502 -1.156739517 -0.768637802 -0.571356644 0.2669300965 -0.702326547 -1.555953673 -1.648190313 -1.991964501 -0.934774915 0.3077308263 0.6420205713 0.1199402194 -0.711019293 -0.004950777 0.2753921041 -0.637760824 0.7291683886 -0.893391794 0.5090135518 0.5460327583 0.508461276 -0.593046461 -0.462171902 -0.86 0.4542151141 0.4357442385 1.1161224247 0.2986990788 0.4099062977 2 2 0.532864927
38 -0.74550331 -1.440002632 -0.650285732 -1.924773031 -0.189974039 -0.18368181 -0.156092274 -0.17830807 0.7170445863 0.6645598389 0.2781868139 0.5022924128 1.0673282001 -0.380693418 -0.756290272 0.2481644078 -0.601388089 -0.520058021 -0.577835631 0.9952908239 -0.377885602 0.3223771878 0.5259959785 1.3814512633 1.4883293816 0.5949777746 0.0247827259 0.6518416824 0.7869733771 0.9105155353 0.0642746704 0.152907195 0.8012700125 0.1697457309 -0.740428165 -0.640495846 -0.676818882 -0.662792988 0.3434974569 -0.24561356 0.1725306398 0.4840940001 -1.178535021 -0.42382794 -0.107104798 -0.319966972 -0.391190277 0.8866462915 1.3315498789 0.3077308263 -0.226898836 0.1199402194 -0.711019293 -0.844107483 -0.667617222 -0.637760824 -0.891737079 -0.893391794 0.4651286093 0.0420711328 -0.178069938 0.6090028677 0.9986791451 1.38 -0.622323199 -0.226665164 1.4562772062 0.5704137149 -0.648458323 1 1 -1.211807397
39 0.5639558716 0.5579273499 1.1371212674 0.8846911562 0.5255948424 1.2000544928 -0.880959136 -0.8811736 0.7170445863 1.357746871 0.2781868139 -0.130708063 1.0673282001 1.0858414534 1.2519269774 -0.851544536 0.8046157875 -0.520058021 0.9232086522 0.9952908239 0.2928118803 -1.043696145 -0.867071496 0.1123131108 -1.040711522 -0.059884127 1.4250067416 0.6518416824 2.1515972894 0.9105155353 -0.638599951 0.8829852107 2.1766144897 1.39408196 -0.058348959 0.1757751758 0.6649448662 1.6535660119 0.3434974569 0.4425103813 0.1725306398 0.4840940001 0.0358217331 0.2669300965 1.6785604473 0.9160197302 0.2373097414 0.8866462915 1.8981310773 -0.348631759 -0.226898836 -0.572817945 0.9231199639 2.5125193406 0.2753921041 2.2321628846 1.5396211222 -0.090050101 -1.24638415 -1.721794557 -2.629967129 1.210027532 0.9986791451 -0.15 -0.084054042 0.4357442385 0.7759676432 0.0269844427 0.1453151424 1 1 -0.065196608
40 -0.74550331 -1.440002632 -0.650285732 -1.924773031 -1.621111803 -1.567418113 -0.880959136 -1.58403913 -1.378456403 -1.415001257 -1.004878899 -0.763708538 -0.93170086 -0.380693418 -0.756290272 1.3478733519 -0.601388089 -1.208728603 0.1726865105 0.2602067514 -1.719280567 -1.726732812 -1.563605233 -1.156825042 -1.672971748 -0.714746028 -0.675329282 -1.750053213 -1.259962491 -1.115730196 -0.638599951 -0.577170821 0.1135977739 -1.054590498 -0.740428165 -1.456766868 -0.676818882 -0.662792988 -0.994958151 -0.24561356 -0.492104439 -0.768637802 -0.571356644 0.2669300965 -1.297548296 0.2980263793 -1.648190313 0.3109241331 -0.934774915 -2.317719514 -0.226898836 -1.958334272 1.7401895925 -0.844107483 -0.667617222 -0.637760824 -0.891737079 -0.893391794 1.2111726324 0.7980135711 0.9498027704 1.210027532 0.9986791451 1.69 -0.084054042 1.7605630443 -1.075986167 -0.924016784 -2.765187565 2 2 -2.752653964
41 -1.4002329 1.2239040106 1.7329236006 0.8846911562 1.2411637241 1.2000544928 1.2936414496 1.2274229909 0.7170445863 0.6645598389 -1.646411756 1.1352928884 -1.59804388 1.8191088891 1.2519269774 -0.851544536 1.5076177256 1.5459537263 1.673730794 0.9952908239 0.2928118803 0.3223771878 -0.867071496 0.7468821871 0.8560691556 0.5949777746 0.7248947338 1.4524733141 -1.259962491 -1.115730196 1.4700239137 1.6130632263 2.1766144897 -0.442422384 -1.422507371 0.9920461976 2.0067086141 1.0744762619 -0.994958151 1.8187582644 1.5018007967 1.736825802 0.64300011 0.2669300965 -1.297548296 0.9160197302 0.8658097595 0.8866462915 1.8981310773 0.9640934115 0.6420205713 0.8126983834 -0.711019293 -0.844107483 -0.667617222 -0.637760824 -0.891737079 -0.893391794 1.0356328622 1.150786709 1.0478786581 1.210027532 0.9986791451 0.74 0.4542151141 1.7605630443 1.4940721819 1.2044145324 0.1831138789 1 2 0.0100139657
43 -1.4002329 -1.440002632 -1.246088066 -2.627139077 -2.336680685 -2.259286265 -0.880959136 -0.8811736 0.7170445863 -0.028627193 -1.646411756 0.5022924128 1.73367122 -0.380693418 -0.756290272 -0.851544536 0.1016138495 -1.208728603 -1.328357773 -1.209961394 -2.38997805 -2.409769479 -0.867071496 -1.156825042 -1.040711522 1.2498396759 0.0247827259 -0.949421581 -1.259962491 -1.115730196 -1.341474573 -1.307248836 -1.261746703 1.39408196 -0.058348959 0.9920461976 -0.676818882 -1.241882738 0.3434974569 -0.933737502 -1.156739517 -0.768637802 -1.785713397 0.9576881327 -1.297548296 0.2980263793 -1.648190313 0.8866462915 -0.934774915 -2.317719514 0.6420205713 -2.651092436 -0.711019293 -0.004950777 0.2753921041 -0.637760824 1.5396211222 -0.090050101 1.1672876898 0.4956365958 0.7536509951 0.9095151998 0.9986791451 1.06 -0.084054042 0.4357442385 -1.22716607 -0.924016784 0.6366987165 1 2 1.243662328
44 -1.4002329 1.2239040106 -1.246088066 0.8846911562 0.5255948424 0.5081863414 0.5687745878 0.5245574606 -2.076956733 0.6645598389 0.9197196703 0.5022924128 1.0673282001 1.0858414534 1.2519269774 -0.851544536 0.8046157875 0.8572831439 0.1726865105 0.2602067514 0.9635093628 1.0054138544 -0.867071496 -0.522255965 -1.672971748 -2.024469831 -2.075553298 -0.148789949 -0.577650535 -0.440314953 -1.341474573 0.152907195 -1.261746703 1.39408196 1.3058094538 0.1757751758 -0.676818882 -1.241882738 0.3434974569 -0.933737502 -0.492104439 -0.768637802 1.2501784868 0.9576881327 -0.107104798 0.2980263793 0.8658097595 -0.264798025 -0.934774915 0.9640934115 0.6420205713 0.8126983834 0.9231199639 -0.844107483 -0.667617222 -0.637760824 0.7291683886 -0.090050101 0.0262791839 0.3444481081 -0.374221713 0.6090028677 0.9986791451 0.25 -1.160592355 -0.889074567 0.662582716 -1.331588738 0.2965100883 1 1 0.2543412261
45 -0.74550331 1.2239040106 1.7329236006 0.8846911562 1.2411637241 1.2000544928 1.2936414496 1.2274229909 0.7170445863 0.6645598389 0.9197196703 0.5022924128 0.4009851801 0.3525740177 1.2519269774 -0.851544536 1.5076177256 1.5459537263 0.9232086522 0.9952908239 0.9635093628 1.0054138544 1.2225297157 1.3814512633 1.4883293816 0.5949777746 0.0247827259 1.4524733141 1.4692853333 2.2613460231 1.4700239137 1.6130632263 1.4889422511 0.7819138455 1.3058094538 0.1757751758 2.0067086141 1.6535660119 1.6819530649 1.8187582644 2.1664358752 1.736825802 0.64300011 0.2669300965 1.6785604473 0.9160197302 0.8658097595 0.8866462915 -0.934774915 0.9640934115 -0.226898836 0.8126983834 1.7401895925 2.5125193406 1.2184014301 1.2755216483 1.5396211222 2.3199749765 0.8162081496 0.5964289209 0.9007648266 1.210027532 0.2682536215 0.13 -1.160592355 -0.889074567 -0.282291677 1.3402718504 0.3721075612 1 2 0.4356337576
46 -0.74550331 -2.105979293 -1.246088066 -1.924773031 -0.189974039 -0.18368181 -0.880959136 -0.17830807 -2.076956733 -2.108188289 -1.646411756 -1.396709014 -1.59804388 -1.847228289 -2.095101771 -0.851544536 -0.601388089 0.1686125615 0.1726865105 -1.209961394 0.2928118803 0.3223771878 -2.26013897 -1.791394118 -1.672971748 -2.024469831 -2.075553298 -2.550684844 -1.259962491 -1.115730196 -1.341474573 -1.307248836 -1.261746703 -1.666758613 -2.104586577 0.1757751758 -0.676818882 -1.241882738 1.0127252609 -0.933737502 -1.156739517 -0.768637802 -1.785713397 -2.496102048 -1.297548296 -1.555953673 -1.648190313 -1.991964501 -0.934774915 0.3077308263 -0.226898836 0.1199402194 -0.711019293 -0.844107483 -0.667617222 -0.637760824 -0.891737079 -0.893391794 -0.588110012 0.4452404332 0.7536509951 -1.494583457 -1.923022949 0.14 0.9924842706 0.4357442385 0.5114028131 0.8874141236 -0.232672222 1 2 -0.693103874
47 0.5639558716 -0.108049311 0.5413189341 -0.520040937 -0.189974039 -0.18368181 -0.156092274 -0.17830807 0.0185442565 -0.028627193 0.2781868139 1.1352928884 1.0673282001 1.0858414534 -0.086884522 0.7980188798 0.1016138495 0.1686125615 0.1726865105 0.2602067514 -0.377885602 -0.360659479 -0.170537759 0.7468821871 0.8560691556 0.5949777746 0.0247827259 -0.148789949 0.7869733771 0.9105155353 0.767149292 0.8829852107 0.8012700125 0.1697457309 -0.058348959 -0.640495846 1.3358267402 0.4953865118 1.0127252609 -0.24561356 -0.492104439 -0.142271901 -1.178535021 -0.42382794 0.4881169502 0.2980263793 0.2373097414 0.3109241331 0.7649686804 -0.348631759 0.6420205713 0.8126983834 -0.711019293 2.5125193406 2.1614107562 2.2321628846 -0.081284345 1.5166332839 -0.544225069 -0.865059793 -0.766525264 -0.893558793 0.9986791451 -1.77 -0.622323199 -0.226665164 -1.567320852 -0.561730602 -0.005879803 1 2 -0.340508634
48 -1.4002329 -1.440002632 -0.054483399 0.1823251095 -0.905542921 -0.18368181 -1.605825998 -0.8811736 -0.679956073 -0.721814225 -0.363346043 -1.396709014 -0.93170086 -1.113960854 -2.095101771 -0.851544536 -1.304390027 -0.520058021 -2.078879915 -1.209961394 -1.048583085 -1.043696145 1.2225297157 -0.522255965 -0.408451296 -2.024469831 -2.075553298 0.6518416824 -1.259962491 -0.440314953 -1.341474573 -1.307248836 -1.261746703 -1.666758613 -2.104586577 0.9920461976 -0.676818882 0.4953865118 -0.994958151 -0.933737502 -1.156739517 -0.768637802 0.0358217331 -2.496102048 -0.107104798 -1.555953673 -1.648190313 -1.991964501 -0.934774915 0.3077308263 -1.095818244 0.8126983834 -0.711019293 -0.004950777 -0.667617222 -0.637760824 -0.081284345 -0.090050101 -2.782357139 -0.865059793 -0.766525264 1.210027532 0.9986791451 -1.54 -1.160592355 -0.889074567 -1.718500755 -1.739160692 0.5233025071 1 2 0.8567397454
49 1.8734150528 0.5579273499 -0.650285732 0.1823251095 -0.905542921 -1.567418113 0.5687745878 1.2274229909 -0.679956073 -2.108188289 0.9197196703 -0.763708538 -0.93170086 -0.380693418 -0.756290272 -0.301690064 0.1016138495 0.1686125615 -0.577835631 0.9952908239 0.2928118803 1.0054138544 -1.563605233 -1.156825042 -1.672971748 -0.714746028 0.0247827259 -0.949421581 -0.577650535 -1.115730196 -1.341474573 -0.577170821 -0.574074465 -0.442422384 -0.058348959 0.1757751758 -0.676818882 -1.241882738 -0.325730347 -0.933737502 -1.156739517 -0.768637802 -1.178535021 -1.114585976 -0.107104798 1.5340130811 0.2373097414 0.3109241331 -0.934774915 -0.348631759 0.6420205713 0.1199402194 -0.711019293 -0.004950777 -0.667617222 0.3188804121 -0.891737079 0.7132915914 -0.149260586 -0.512286655 0.7536509951 -0.292534129 -1.557810187 0.67 . 0.4357442385 0.1334530559 -0.878731011 0.2965100883 2 1 0.2543412261
50 -0.090773719 0.5579273499 -1.246088066 0.1823251095 -0.189974039 0.5081863414 -0.156092274 0.5245574606 -2.076956733 -2.108188289 -0.363346043 1.1352928884 -0.93170086 0.3525740177 -1.425696022 -0.851544536 0.8046157875 -0.520058021 -0.577835631 -1.209961394 0.2928118803 0.3223771878 -2.26013897 -1.791394118 -1.672971748 -0.059884127 -2.075553298 -0.949421581 -1.259962491 -1.115730196 0.767149292 -0.577170821 -1.261746703 -0.442422384 0.6237302476 0.1757751758 -0.676818882 -1.241882738 -0.325730347 -0.24561356 -1.156739517 -0.768637802 0.0358217331 0.2669300965 1.0833386987 -0.937960323 0.2373097414 -1.991964501 -0.934774915 0.9640934115 0.6420205713 0.8126983834 -0.711019293 0.8342059288 1.2184014301 2.2321628846 -0.081284345 1.5166332839 0.9039780346 -0.159513517 0.9498027704 0.9095151998 0.9986791451 -0.97 -0.084054042 -0.889074567 1.0405324732 -0.425873284 0.6744974529 1 1 1.3913479306
51 -1.4002329 -0.774025971 -1.246088066 -0.520040937 -0.189974039 -0.18368181 0.5687745878 -0.17830807 0.0185442565 -0.028627193 -0.363346043 0.5022924128 0.4009851801 1.0858414534 0.5825212277 0.7980188798 -1.304390027 -0.520058021 0.9232086522 0.9952908239 0.2928118803 -0.360659479 -0.170537759 0.7468821871 0.8560691556 1.2498396759 0.0247827259 -0.148789949 0.104661421 0.2351002914 0.0642746704 -1.307248836 -0.574074465 0.7819138455 -0.058348959 0.1757751758 -0.676818882 -0.083703238 -0.325730347 -0.24561356 0.1725306398 -0.768637802 0.64300011 0.9576881327 -0.702326547 0.2980263793 0.8658097595 0.3109241331 -0.934774915 -0.348631759 0.6420205713 0.8126983834 -0.711019293 -0.844107483 -0.667617222 -0.637760824 -0.081284345 -0.893391794 1.1672876898 -1.016248281 0.7536509951 0.3084905356 0.6334663833 0.78 0.4542151141 1.7605630443 0.0956580801 0.0269844427 0.5611012435 2 2 0.9775551387
52 -1.4002329 1.2239040106 -0.650285732 0.8846911562 -0.905542921 -0.875549962 1.2936414496 1.2274229909 1.4155449161 1.357746871 1.5612525268 -0.130708063 0.4009851801 -1.113960854 -0.756290272 1.897727824 -0.601388089 -1.208728603 -0.577835631 -0.474877321 0.9635093628 1.0054138544 1.2225297157 -1.156825042 0.8560691556 1.2498396759 1.4250067416 -0.949421581 -0.577650535 -0.440314953 -0.638599951 0.152907195 0.8012700125 1.39408196 -0.740428165 -1.456766868 -0.005937008 1.0744762619 -0.325730347 -0.24561356 -0.492104439 -0.768637802 -0.571356644 0.9576881327 -0.702326547 0.9160197302 -0.391190277 0.8866462915 -0.368193717 0.9640934115 0.6420205713 0.8126983834 -0.711019293 -0.844107483 -0.667617222 -0.637760824 -0.891737079 -0.893391794 0.2895888391 0.9995982213 -0.227107881 0.9095151998 0.2682536215 1.45 -1.160592355 -1.55148397 -1.453935925 -0.924016784 -0.761854533 1 1 -1.33262279
53 1.8734150528 0.5579273499 -1.246088066 0.8846911562 -1.621111803 -0.875549962 0.5687745878 0.5245574606 0.0185442565 0.6645598389 0.9197196703 -0.130708063 0.4009851801 1.0858414534 0.5825212277 -0.851544536 -0.601388089 -0.520058021 0.9232086522 0.9952908239 -1.048583085 0.3223771878 0.5259959785 0.7468821871 0.2238089296 0.5949777746 0.7248947338 0.6518416824 0.104661421 -1.115730196 0.0642746704 -0.577170821 0.1135977739 0.7819138455 -0.058348959 0.1757751758 -0.676818882 1.0744762619 0.3434974569 -0.933737502 0.1725306398 1.736825802 0.64300011 0.9576881327 1.0833386987 1.5340130811 0.8658097595 0.8866462915 0.7649686804 0.9640934115 0.6420205713 0.1199402194 0.1060503353 -0.844107483 -0.667617222 -0.637760824 -0.891737079 -0.893391794 1.2111726324 1.4027675217 1.1949924896 0.3084905356 0.6334663833 0.90 -0.084054042 -0.226665164 -0.660241434 0.4345563968 0.1453151424 1 2 -0.065196608
54 0.5639558716 -0.108049311 -0.054483399 0.1823251095 1.2411637241 -0.875549962 -0.156092274 0.5245574606 0.0185442565 -0.721814225 -1.004878899 -0.763708538 -0.93170086 0.3525740177 -0.756290272 -0.301690064 0.1016138495 0.1686125615 -0.577835631 -0.474877321 0.9635093628 1.0054138544 1.2225297157 0.7468821871 0.8560691556 -0.059884127 0.0247827259 -0.148789949 0.7869733771 0.2351002914 -1.341474573 -0.577170821 0.8012700125 0.7819138455 -0.058348959 0.9920461976 -0.676818882 1.6535660119 0.3434974569 0.4425103813 0.1725306398 -0.768637802 0.0358217331 -1.805344012 0.4881169502 0.2980263793 0.8658097595 0.3109241331 -0.368193717 0.9640934115 0.6420205713 0.8126983834 -0.711019293 -0.844107483 -0.667617222 -0.637760824 -0.081284345 1.5166332839 0.9478629772 0.4956365958 -0.668449376 0.3084905356 0.2682536215 -0.50 1.5307534271 -0.889074567 0.5114028131 -0.878731011 0.59889998 1 2 1.1061703215
55 -0.090773719 -0.108049311 -0.650285732 0.1823251095 -0.189974039 -0.875549962 -0.156092274 -0.17830807 0.0185442565 -0.028627193 0.2781868139 -0.763708538 -0.26535784 -0.380693418 -0.756290272 -0.851544536 -0.601388089 -0.520058021 0.1726865105 0.2602067514 -0.377885602 -0.360659479 -0.170537759 0.1123131108 -0.408451296 -0.059884127 0.0247827259 -0.148789949 0.104661421 -0.440314953 -0.638599951 0.152907195 0.1135977739 -0.442422384 -0.740428165 0.1757751758 -0.676818882 -0.083703238 0.3434974569 -0.24561356 -0.492104439 -0.142271901 -1.178535021 -1.114585976 -0.107104798 -0.319966972 -0.391190277 0.3109241331 0.7649686804 -1.004994344 0.6420205713 0.1199402194 -0.711019293 -0.844107483 -0.667617222 -0.637760824 -0.891737079 -0.893391794 -0.149260586 -0.461890493 -0.71748732 0.9095151998 0.6334663833 0.43 -0.084054042 1.7605630443 0.9271475461 -0.01830133 -0.04367854 1 2 -0.403778826
56 -1.4002329 0.5579273499 -1.246088066 -0.520040937 -2.336680685 -0.875549962 -0.880959136 -0.8811736 -0.679956073 -0.721814225 -0.363346043 -1.396709014 -1.59804388 -1.847228289 -2.095101771 -0.851544536 -1.304390027 -1.208728603 -2.078879915 -1.945045466 -0.377885602 -0.360659479 -0.867071496 -1.156825042 -1.040711522 -2.024469831 -1.37544129 -1.750053213 -1.259962491 -0.440314953 -1.341474573 -0.577170821 -1.261746703 -1.666758613 -1.422507371 -2.27303789 -0.676818882 -1.241882738 -0.994958151 -0.933737502 -1.156739517 -0.768637802 -1.785713397 -2.496102048 -1.297548296 -0.937960323 -1.648190313 0.8866462915 -0.934774915 -1.661356929 0.6420205713 -1.958334272 -0.711019293 0.8342059288 -0.667617222 0.3188804121 -0.081284345 1.5166332839 -0.631994954 -0.512286655 -0.71748732 -0.593046461 0.2682536215 0.51 -0.084054042 -0.889074567 -0.660241434 -1.37687451 0.1831138789 1 1 0.0100139657
57 0.5639558716 -0.108049311 1.1371212674 0.8846911562 0.5255948424 0.5081863414 0.5687745878 1.2274229909 1.4155449161 1.357746871 0.9197196703 0.5022924128 0.4009851801 0.3525740177 0.5825212277 -0.301690064 0.1016138495 0.1686125615 0.1726865105 0.2602067514 -0.377885602 -0.360659479 0.5259959785 0.1123131108 0.8560691556 0.5949777746 1.4250067416 0.6518416824 -0.577650535 -0.440314953 -0.638599951 -0.577170821 -0.574074465 -1.054590498 -1.422507371 0.9920461976 -0.676818882 1.0744762619 -0.325730347 -0.24561356 0.1725306398 -0.142271901 0.64300011 -0.42382794 -0.702326547 -0.937960323 0.2373097414 0.8866462915 -0.934774915 0.3077308263 0.6420205713 -0.572817945 -0.711019293 -0.844107483 -0.667617222 -0.637760824 -0.891737079 -0.893391794 0.3334737816 1.0499943839 0.9988407143 0.3084905356 0.6334663833 1.35 1.5307534271 -0.889074567 -0.131111774 0.8421283509 0.5233025071 2 2 0.8567397454
58 -0.74550331 -0.108049311 0.5413189341 0.1823251095 -1.621111803 -0.18368181 -1.605825998 -0.17830807 -1.378456403 -1.415001257 -0.363346043 -0.763708538 -0.26535784 -0.380693418 -1.425696022 -0.851544536 -1.304390027 -1.208728603 -1.328357773 -1.209961394 -1.719280567 0.3223771878 -1.563605233 -1.156825042 -1.040711522 -0.714746028 -0.675329282 -0.949421581 0.104661421 0.2351002914 0.0642746704 -0.577170821 -0.574074465 -1.054590498 -0.740428165 -1.456766868 -0.005937008 -0.083703238 -0.325730347 -0.933737502 -0.492104439 -0.768637802 0.0358217331 -1.805344012 -0.107104798 -0.937960323 -1.019690295 -0.264798025 -0.368193717 0.3077308263 0.6420205713 0.8126983834 0.1060503353 0.8342059288 -0.667617222 -0.637760824 0.7291683886 0.7132915914 -0.675879897 -0.663475143 -1.305942646 0.3084905356 0.2682536215 -0.99 2.0690225836 1.7605630443 -1.831885682 -1.467446056 -0.610659587 1 2 -1.169851244
59 1.2186854622 0.5579273499 -0.054483399 0.8846911562 0.5255948424 0.5081863414 0.5687745878 0.5245574606 0.0185442565 -0.028627193 -1.004878899 -0.130708063 -0.26535784 0.3525740177 -0.086884522 -0.301690064 0.8046157875 0.1686125615 0.1726865105 0.9952908239 0.2928118803 0.3223771878 0.5259959785 0.7468821871 0.8560691556 0.5949777746 0.7248947338 -0.148789949 -0.577650535 -0.440314953 -0.638599951 -0.577170821 -0.574074465 0.7819138455 0.6237302476 0.1757751758 0.6649448662 1.0744762619 1.0127252609 -0.24561356 0.8371657183 1.1104599011 0.0358217331 0.2669300965 0.4881169502 0.9160197302 0.2373097414 0.8866462915 -0.934774915 0.3077308263 0.6420205713 0.8126983834 0.1060503353 -0.844107483 -0.667617222 -0.637760824 -0.081284345 -0.893391794 -0.149260586 -2.528133158 -1.158828814 -0.893558793 -0.827384664 0.27 -0.622323199 -0.226665164 -1.831885682 -0.924016784 0.4855037706 1 1 0.7428319627
60 -1.4002329 -2.105979293 -1.246088066 -2.627139077 -1.621111803 -1.567418113 -1.605825998 -2.28690466 -0.679956073 -0.721814225 -1.646411756 -1.396709014 -0.93170086 -1.847228289 -0.086884522 -0.851544536 -1.304390027 -1.897399186 -0.577835631 -0.474877321 -2.38997805 -2.409769479 -2.26013897 -1.791394118 -1.672971748 -0.714746028 -0.675329282 -2.550684844 -0.577650535 0.2351002914 -0.638599951 -0.577170821 -1.261746703 -1.666758613 -2.104586577 -0.640495846 -0.676818882 -0.083703238 -0.994958151 -0.933737502 -1.156739517 -0.768637802 -1.785713397 -0.42382794 -1.297548296 -1.555953673 -1.648190313 -0.840520184 -0.934774915 -2.317719514 -3.702576468 -2.651092436 0.1060503353 -0.844107483 -0.667617222 -0.637760824 0.7291683886 -0.090050101 1.1672876898 0.7980135711 1.0969166019 0.6090028677 0.9986791451 1.72 -0.622323199 -0.889074567 -0.320086653 -0.561730602 0.2587113518 1 2 0.1695265683
61 0.5639558716 1.2239040106 1.1371212674 0.8846911562 -0.189974039 1.2000544928 1.2936414496 1.2274229909 -1.378456403 -1.415001257 0.9197196703 1.768293364 1.73367122 1.0858414534 -0.086884522 -0.851544536 0.1016138495 0.1686125615 0.1726865105 -1.945045466 0.9635093628 1.0054138544 1.2225297157 0.7468821871 -1.672971748 1.2498396759 0.7248947338 0.6518416824 0.104661421 -1.115730196 -0.638599951 -1.307248836 -1.261746703 0.7819138455 1.3058094538 0.1757751758 -0.676818882 1.6535660119 -0.994958151 -0.933737502 -1.156739517 -0.142271901 1.2501784868 0.9576881327 -1.297548296 0.2980263793 0.8658097595 0.8866462915 -0.934774915 0.9640934115 0.6420205713 0.8126983834 -0.711019293 0.8342059288 -0.667617222 -0.637760824 -0.891737079 -0.090050101 -1.465808862 -1.520209906 -1.698246196 1.210027532 0.9986791451 0.19 0.4542151141 -0.889074567 -1.416140949 -0.471159057 0.5233025071 2 2 0.8567397454
62 -0.090773719 -1.440002632 0.5413189341 0.1823251095 1.2411637241 -0.18368181 0.5687745878 0.5245574606 1.4155449161 -2.108188289 -1.004878899 0.5022924128 -0.93170086 0.3525740177 -1.425696022 -0.851544536 -1.304390027 -0.520058021 0.1726865105 0.9952908239 0.2928118803 -0.360659479 -0.170537759 0.1123131108 0.2238089296 -1.369607929 0.7248947338 -0.148789949 -1.259962491 -1.115730196 -1.341474573 0.8829852107 0.1135977739 0.7819138455 -0.058348959 -3.089308912 -0.676818882 -1.241882738 -0.994958151 -0.933737502 -0.492104439 -0.142271901 -0.571356644 -2.496102048 -1.297548296 -0.319966972 -1.019690295 0.8866462915 -0.934774915 -1.661356929 -0.226898836 -1.958334272 0.1060503353 -0.844107483 -0.667617222 -0.637760824 -0.081284345 -0.090050101 1.1672876898 0.6468250834 0.9007648266 -0.893558793 -0.09695914 0.45 -0.084054042 -0.889074567 1.2295073518 0.2986990788 . 2 2 .
63 -0.74550331 -1.440002632 -0.650285732 0.8846911562 -1.621111803 -0.875549962 1.2936414496 1.2274229909 0.0185442565 -0.721814225 -1.004878899 1.768293364 -0.26535784 -1.113960854 1.2519269774 -0.851544536 -1.304390027 -0.520058021 -1.328357773 -1.209961394 -1.719280567 1.0054138544 -0.170537759 -0.522255965 0.8560691556 -1.369607929 -0.675329282 -0.949421581 0.104661421 -0.440314953 -0.638599951 -0.577170821 -0.574074465 1.39408196 1.3058094538 -1.456766868 -0.676818882 -0.083703238 -0.325730347 -0.24561356 -0.492104439 -0.768637802 -1.178535021 0.9576881327 -1.297548296 0.9160197302 -1.019690295 0.8866462915 -0.934774915 0.3077308263 0.6420205713 -1.958334272 -0.711019293 -0.844107483 -0.667617222 -0.637760824 -0.891737079 -0.893391794 0.7284382645 0.9995982213 1.1949924896 -0.292534129 -1.923022949 0.67 -0.622323199 0.4357442385 0.662582716 -0.01830133 0.3343088247 2 2 0.3429266393
65 -1.4002329 0.5579273499 -0.054483399 0.8846911562 0.5255948424 1.2000544928 -0.156092274 0.5245574606 0.7170445863 0.6645598389 -1.646411756 0.5022924128 -0.26535784 -1.113960854 -2.095101771 -0.851544536 -1.304390027 -1.208728603 -0.577835631 -1.945045466 0.2928118803 -0.360659479 1.2225297157 0.1123131108 0.8560691556 -2.024469831 -0.675329282 0.6518416824 -0.577650535 -1.115730196 -1.341474573 -0.577170821 -0.574074465 -1.666758613 -0.740428165 0.9920461976 -0.676818882 -1.241882738 -0.325730347 -0.24561356 -0.492104439 -0.768637802 0.64300011 -0.42382794 -0.107104798 -1.555953673 -1.648190313 -1.991964501 -0.934774915 0.9640934115 0.6420205713 0.8126983834 0.1060503353 1.6733626347 0.2753921041 1.2755216483 1.5396211222 2.3199749765 -0.588110012 -0.461890493 -0.178069938 -2.095608121 -1.923022949 -1.43 -0.622323199 -1.55148397 -0.660241434 -0.924016784 -0.005879803 1 1 -0.340508634
66 -1.4002329 -0.108049311 -1.246088066 0.1823251095 0.5255948424 0.5081863414 1.2936414496 0.5245574606 0.7170445863 -0.028627193 -0.363346043 -0.130708063 -1.59804388 -1.113960854 -0.756290272 -0.851544536 -0.601388089 -0.520058021 -2.078879915 -1.209961394 0.2928118803 1.0054138544 1.2225297157 0.7468821871 1.4883293816 0.5949777746 0.0247827259 -0.148789949 -0.577650535 -0.440314953 -0.638599951 1.6130632263 0.1135977739 0.1697457309 1.3058094538 0.1757751758 -0.676818882 -1.241882738 -0.994958151 -0.933737502 -0.492104439 -0.768637802 1.2501784868 0.9576881327 -1.297548296 -0.319966972 -1.019690295 0.8866462915 -0.368193717 0.9640934115 -0.226898836 0.8126983834 0.1060503353 0.8342059288 -0.667617222 -0.637760824 -0.891737079 -0.893391794 -0.368685299 0.243655783 0.0180818377 0.3084905356 -0.09695914 0.29 -0.622323199 -1.55148397 -0.660241434 0.2081275334 -0.383867168 2 2 -0.897677554
67 1.2186854622 0.5579273499 -0.054483399 0.8846911562 1.2411637241 1.2000544928 1.2936414496 1.2274229909 -1.378456403 -0.721814225 0.2781868139 -0.763708538 1.0673282001 1.0858414534 -0.086884522 -0.851544536 0.8046157875 0.8572831439 0.9232086522 -1.209961394 0.9635093628 1.0054138544 -0.867071496 -1.156825042 -0.408451296 0.5949777746 -0.675329282 -0.148789949 0.7869733771 0.9105155353 0.767149292 -0.577170821 -0.574074465 0.1697457309 0.6237302476 0.1757751758 -0.676818882 -0.083703238 -0.325730347 0.4425103813 -0.492104439 -0.768637802 -0.571356644 0.2669300965 -0.107104798 0.2980263793 1.4943097777 0.8866462915 0.7649686804 0.3077308263 -0.226898836 0.8126983834 -0.711019293 -0.844107483 0.2753921041 -0.637760824 0.7291683886 -0.090050101 -0.588110012 -1.016248281 -1.207866758 0.0079782035 -0.09695914 0.15 -0.622323199 -0.889074567 -0.282291677 -0.924016784 -0.194873486 2 1 -0.638502002
68 1.2186854622 0.5579273499 1.1371212674 0.1823251095 0.5255948424 0.5081863414 0.5687745878 0.5245574606 0.7170445863 0.6645598389 0.9197196703 1.1352928884 1.0673282001 1.0858414534 0.5825212277 1.3478733519 0.8046157875 0.8572831439 0.9232086522 0.9952908239 0.2928118803 0.3223771878 0.5259959785 0.7468821871 0.8560691556 0.5949777746 0.7248947338 0.6518416824 1.4692853333 1.5859307792 1.4700239137 1.6130632263 1.4889422511 0.7819138455 0.6237302476 -0.640495846 1.3358267402 0.4953865118 1.6819530649 1.8187582644 0.8371657183 1.1104599011 0.64300011 0.2669300965 1.0833386987 0.2980263793 0.2373097414 -0.264798025 0.7649686804 -0.348631759 -1.095818244 -0.572817945 0.9231199639 0.8342059288 1.2184014301 1.2755216483 -0.081284345 -0.090050101 0.201818954 -0.260305843 -0.619411432 -1.494583457 -1.557810187 -1.37 3.6838300532 2.4229724472 -0.471266556 -0.833445238 . 2 1 .
69 -1.4002329 1.2239040106 1.7329236006 0.1823251095 0.5255948424 1.2000544928 -0.156092274 0.5245574606 0.7170445863 0.6645598389 -0.363346043 0.5022924128 0.4009851801 -1.113960854 0.5825212277 0.7980188798 0.1016138495 -0.520058021 0.1726865105 0.2602067514 0.2928118803 0.3223771878 -0.867071496 -0.522255965 -0.408451296 -0.059884127 0.7248947338 -0.148789949 -0.577650535 -0.440314953 -0.638599951 -0.577170821 -0.574074465 -1.054590498 -0.740428165 -0.640495846 -0.676818882 1.0744762619 -0.994958151 -0.933737502 -0.492104439 -0.768637802 0.64300011 0.2669300965 -1.297548296 -1.555953673 -1.019690295 0.3109241331 -0.934774915 0.3077308263 -1.095818244 0.8126983834 -0.711019293 -0.004950777 -0.667617222 -0.637760824 -0.891737079 -0.893391794 -1.465808862 -1.016248281 -1.158828814 0.9095151998 0.6334663833 -0.06 0.9924842706 -0.226665164 1.2295073518 1.113842987 0.3721075612 1 1 0.4356337576
70 1.2186854622 1.2239040106 1.1371212674 0.8846911562 0.5255948424 0.5081863414 1.2936414496 -0.8811736 0.0185442565 -1.415001257 -1.646411756 -1.396709014 0.4009851801 1.0858414534 -0.756290272 -0.851544536 -1.304390027 -1.208728603 0.1726865105 -0.474877321 0.2928118803 -1.043696145 1.2225297157 0.7468821871 1.4883293816 -0.714746028 -0.675329282 0.6518416824 -0.577650535 -0.440314953 -0.638599951 -0.577170821 -0.574074465 1.39408196 0.6237302476 -0.640495846 0.6649448662 -0.662792988 -0.994958151 -0.933737502 0.1725306398 -0.142271901 1.2501784868 0.9576881327 1.0833386987 0.9160197302 -0.391190277 -0.840520184 1.3315498789 0.9640934115 -1.095818244 0.8126983834 1.7401895925 -0.004950777 -0.667617222 1.2755216483 -0.891737079 -0.893391794 -0.017605759 -0.109117355 -1.35498059 -0.593046461 -0.09695914 -0.88 -0.622323199 -1.55148397 -1.22716607 0.8874141236 0.1831138789 2 1 0.0100139657
71 1.2186854622 -0.108049311 0.5413189341 -0.520040937 0.5255948424 0.5081863414 0.5687745878 -0.17830807 0.7170445863 0.6645598389 0.2781868139 1.1352928884 1.0673282001 1.8191088891 1.2519269774 1.3478733519 0.1016138495 0.1686125615 0.9232086522 0.9952908239 0.2928118803 -0.360659479 -0.170537759 0.1123131108 0.8560691556 0.5949777746 1.4250067416 0.6518416824 0.7869733771 1.5859307792 2.1728985353 1.6130632263 0.8012700125 0.1697457309 -0.740428165 0.1757751758 1.3358267402 0.4953865118 1.6819530649 1.8187582644 0.8371657183 1.1104599011 0.64300011 0.2669300965 0.4881169502 0.9160197302 0.8658097595 0.3109241331 0.7649686804 -0.348631759 -1.095818244 0.1199402194 1.7401895925 2.5125193406 3.1044200823 2.2321628846 2.3500738557 2.3199749765 0.2457038966 0.4956365958 0.3123095007 -2.696632786 -2.653448473 -0.22 -0.084054042 0.4357442385 0.5869927646 0.7968425783 0.031918933 2 1 -0.275163643
72 -0.74550331 -1.440002632 0.5413189341 -1.222406984 -0.905542921 -0.875549962 0.5687745878 -0.17830807 0.0185442565 -1.415001257 1.5612525268 -0.130708063 -0.26535784 -0.380693418 -0.756290272 0.2481644078 -0.601388089 -0.520058021 -0.577835631 -1.209961394 0.2928118803 -2.409769479 -0.170537759 -1.791394118 -1.672971748 -2.024469831 -1.37544129 -1.750053213 0.104661421 0.9105155353 1.4700239137 1.6130632263 -0.574074465 -1.666758613 -0.058348959 -2.27303789 -0.676818882 0.4953865118 0.3434974569 1.1306343228 1.5018007967 2.3631917029 1.2501784868 -0.42382794 1.6785604473 0.9160197302 0.8658097595 -0.840520184 0.198387482 0.3077308263 -1.095818244 0.8126983834 -0.711019293 -0.844107483 -0.667617222 -0.637760824 0.7291683886 1.5166332839 1.2111726324 -0.20990968 -1.305942646 0.3084905356 0.9986791451 1.22 -0.084054042 0.4357442385 1.0027374975 -0.108872875 -0.535062114 1 2 -1.083192214
73 1.2186854622 0.5579273499 1.1371212674 0.8846911562 1.2411637241 1.2000544928 -0.156092274 -0.17830807 1.4155449161 1.357746871 1.5612525268 -1.396709014 0.4009851801 0.3525740177 -0.086884522 0.7980188798 0.1016138495 0.1686125615 0.1726865105 0.2602067514 0.9635093628 -0.360659479 -0.170537759 0.1123131108 0.2238089296 0.5949777746 1.4250067416 1.4524733141 0.7869733771 0.2351002914 0.0642746704 0.152907195 0.1135977739 0.1697457309 -0.058348959 0.9920461976 -0.676818882 -1.241882738 -0.325730347 -0.24561356 -0.492104439 -0.142271901 1.2501784868 0.9576881327 1.6785604473 1.5340130811 1.4943097777 0.8866462915 1.8981310773 0.9640934115 . 0.8126983834 0.9231199639 -0.844107483 -0.667617222 -0.637760824 1.5396211222 -0.893391794 -0.851419667 -0.109117355 0.9007648266 -2.396120453 -1.557810187 -1.80 0.4542151141 -0.226665164 -2.172040463 0.3892706241 0.6366987165 2 1 1.243662328
74 1.2186854622 0.5579273499 1.1371212674 0.1823251095 0.5255948424 0.5081863414 0.5687745878 0.5245574606 0.7170445863 0.6645598389 0.9197196703 1.1352928884 1.0673282001 1.0858414534 0.5825212277 1.3478733519 0.8046157875 0.8572831439 0.9232086522 0.9952908239 0.2928118803 0.3223771878 0.5259959785 0.7468821871 0.8560691556 0.5949777746 0.7248947338 0.6518416824 1.4692853333 1.5859307792 1.4700239137 1.6130632263 1.4889422511 0.7819138455 0.6237302476 0.1757751758 -0.676818882 1.0744762619 1.6819530649 1.8187582644 1.5018007967 1.736825802 0.64300011 0.2669300965 1.0833386987 0.9160197302 0.8658097595 0.3109241331 1.3315498789 0.3077308263 -0.226898836 0.1199402194 -0.711019293 -0.844107483 -0.667617222 -0.637760824 -0.891737079 -0.893391794 -0.061490701 0.1932596204 0.9007648266 -1.194071125 -1.192597426 -0.74 -0.622323199 -0.889074567 1.078327449 1.2044145324 0.3721075612 2 2 0.4356337576
75 -0.74550331 -1.440002632 -0.650285732 -1.924773031 -0.189974039 -1.567418113 -0.156092274 -0.17830807 0.0185442565 -0.028627193 -0.363346043 -0.763708538 1.0673282001 -0.380693418 0.5825212277 0.7980188798 0.1016138495 -0.520058021 0.9232086522 -0.474877321 -0.377885602 1.0054138544 -0.170537759 0.1123131108 -1.040711522 0.5949777746 0.7248947338 0.6518416824 0.7869733771 -0.440314953 0.0642746704 0.152907195 0.1135977739 -0.442422384 -0.740428165 -1.456766868 -0.676818882 0.4953865118 0.3434974569 -0.24561356 0.8371657183 -0.142271901 -0.571356644 0.9576881327 -0.702326547 -0.319966972 -1.019690295 0.8866462915 -0.368193717 -1.004994344 0.6420205713 0.1199402194 0.1060503353 -0.004950777 -0.667617222 -0.637760824 -0.891737079 -0.893391794 -0.588110012 0.4956365958 -1.207866758 0.0079782035 -0.09695914 1.39 0.9924842706 0.4357442385 0.0956580801 1.113842987 0.5233025071 2 2 0.8567397454
76 0.5639558716 0.5579273499 1.1371212674 0.1823251095 0.5255948424 0.5081863414 0.5687745878 0.5245574606 0.7170445863 0.6645598389 0.9197196703 1.1352928884 1.0673282001 1.0858414534 0.5825212277 -0.851544536 0.1016138495 0.8572831439 0.1726865105 0.9952908239 0.2928118803 0.3223771878 -1.563605233 -1.156825042 -1.040711522 -0.059884127 0.0247827259 -0.148789949 0.7869733771 0.9105155353 0.767149292 1.6130632263 1.4889422511 0.7819138455 0.6237302476 0.9920461976 2.6775904881 -0.083703238 1.0127252609 1.8187582644 1.5018007967 -0.768637802 -1.178535021 0.2669300965 -0.702326547 0.2980263793 -1.648190313 -1.416242342 -0.368193717 -1.661356929 -2.83365706 -1.958334272 -0.711019293 -0.844107483 -0.667617222 -0.637760824 -0.891737079 -0.893391794 1.3867124025 1.3523713592 1.1949924896 0.9095151998 0.9986791451 -0.87 . 2.4229724472 -1.22716607 0.6156994875 -0.157074749 2 2 -0.582361849
78 0.5639558716 0.5579273499 1.1371212674 0.1823251095 1.2411637241 1.2000544928 1.2936414496 0.5245574606 0.7170445863 -0.028627193 0.9197196703 -0.130708063 0.4009851801 0.3525740177 0.5825212277 0.2481644078 0.1016138495 0.8572831439 0.9232086522 0.9952908239 0.2928118803 1.0054138544 0.5259959785 -0.522255965 0.2238089296 -0.059884127 0.0247827259 -0.949421581 -1.259962491 -1.115730196 -1.341474573 -1.307248836 1.4889422511 0.1697457309 0.6237302476 -3.089308912 -0.676818882 0.4953865118 0.3434974569 1.1306343228 0.8371657183 1.1104599011 0.0358217331 -0.42382794 1.0833386987 0.2980263793 0.2373097414 0.8866462915 1.8981310773 0.3077308263 -0.226898836 0.1199402194 0.1060503353 0.8342059288 0.2753921041 -0.637760824 -0.081284345 -0.090050101 -0.588110012 -1.973775369 0.7046130513 0.6090028677 0.2682536215 -0.20 -0.622323199 0.4357442385 -0.395676604 -2.327875737 -0.535062114 2 2 -1.083192214
79 1.8734150528 0.5579273499 1.7329236006 0.8846911562 1.2411637241 1.2000544928 1.2936414496 1.2274229909 0.7170445863 0.6645598389 0.9197196703 1.768293364 0.4009851801 1.0858414534 0.5825212277 1.897727824 0.8046157875 0.8572831439 0.1726865105 0.9952908239 0.9635093628 1.0054138544 1.2225297157 1.3814512633 1.4883293816 1.2498396759 0.7248947338 1.4524733141 0.104661421 0.9105155353 0.767149292 -0.577170821 0.1135977739 0.1697457309 1.3058094538 0.9920461976 -0.676818882 1.6535660119 1.0127252609 0.4425103813 1.5018007967 -0.768637802 0.64300011 0.9576881327 0.4881169502 0.2980263793 0.8658097595 0.8866462915 1.8981310773 0.9640934115 0.6420205713 0.8126983834 -0.711019293 -0.844107483 -0.667617222 -0.637760824 -0.891737079 -0.090050101 0.7284382645 0.5460327583 1.2440304334 0.6090028677 0.9986791451 -0.76 -0.084054042 -0.889074567 -0.660241434 0.2081275334 0.4099062977 1 1 0.532864927
80 1.8734150528 1.2239040106 -1.246088066 -2.627139077 -2.336680685 -2.259286265 1.2936414496 1.2274229909 1.4155449161 1.357746871 1.5612525268 1.768293364 1.73367122 1.0858414534 1.2519269774 -0.851544536 0.8046157875 0.8572831439 0.1726865105 0.2602067514 0.9635093628 1.0054138544 0.5259959785 1.3814512633 1.4883293816 1.2498396759 1.4250067416 0.6518416824 0.7869733771 0.9105155353 0.0642746704 0.8829852107 -1.261746703 1.39408196 1.3058094538 -0.640495846 -0.676818882 0.4953865118 -0.994958151 1.8187582644 1.5018007967 2.3631917029 0.64300011 0.9576881327 -0.107104798 1.5340130811 0.2373097414 0.8866462915 0.7649686804 0.3077308263 -0.226898836 0.1199402194 -0.711019293 -0.844107483 -0.667617222 -0.637760824 -0.891737079 -0.893391794 0.9478629772 1.0499943839 0.7536509951 0.0079782035 0.6334663833 1.45 1.5307534271 0.4357442385 1.4184822305 1.2044145324 0.5611012435 2 2 0.9775551387
81 -1.4002329 -1.440002632 -1.246088066 -0.520040937 -2.336680685 -0.18368181 -0.156092274 -1.58403913 0.0185442565 0.6645598389 -1.646411756 -1.396709014 -0.93170086 -1.113960854 1.2519269774 -0.851544536 -1.304390027 -1.208728603 -1.328357773 -1.209961394 -1.048583085 -1.043696145 -1.563605233 -1.791394118 -1.672971748 -0.714746028 -0.675329282 -0.949421581 0.104661421 0.2351002914 -1.341474573 -0.577170821 -0.574074465 -1.666758613 -1.422507371 -1.456766868 -0.676818882 -0.662792988 -0.994958151 -0.933737502 -0.492104439 -0.768637802 -1.178535021 -1.114585976 -1.297548296 -1.555953673 -1.648190313 -0.264798025 -0.368193717 0.3077308263 0.6420205713 0.8126983834 0.1060503353 -0.004950777 0.2753921041 1.2755216483 -0.891737079 0.7132915914 -1.026959437 0.9995982213 0.7536509951 0.0079782035 -0.462171902 -0.14 0.4542151141 0.4357442385 -0.660241434 0.2986990788 0.3721075612 1 2 0.4356337576
82 -0.74550331 -0.108049311 0.5413189341 -0.520040937 -0.189974039 -0.18368181 -0.156092274 -0.17830807 0.7170445863 0.6645598389 0.9197196703 -0.763708538 0.4009851801 -1.113960854 0.5825212277 -0.301690064 0.1016138495 0.1686125615 0.1726865105 0.2602067514 -0.377885602 -0.360659479 -0.170537759 0.7468821871 -1.040711522 0.5949777746 0.0247827259 -0.949421581 0.104661421 0.2351002914 0.0642746704 0.152907195 0.1135977739 -0.442422384 -0.740428165 -0.640495846 -0.676818882 0.4953865118 -0.325730347 -0.933737502 1.5018007967 -0.768637802 -1.785713397 -2.496102048 0.4881169502 0.2980263793 0.2373097414 0.3109241331 1.3315498789 0.3077308263 0.6420205713 0.1199402194 2.5572592212 2.5125193406 1.2184014301 1.2755216483 1.5396211222 1.5166332839 0.6406683794 0.5460327583 0.3123095007 -0.893558793 -0.09695914 1.51 0.4542151141 -0.889074567 -1.945270609 -0.425873284 -0.081477276 1 1 -0.465101931
83 1.2186854622 1.2239040106 1.1371212674 0.8846911562 -0.189974039 0.5081863414 0.5687745878 0.5245574606 1.4155449161 1.357746871 0.9197196703 1.768293364 1.73367122 0.3525740177 1.2519269774 1.897727824 0.8046157875 0.8572831439 0.9232086522 0.9952908239 0.2928118803 1.0054138544 0.5259959785 0.7468821871 0.8560691556 1.2498396759 1.4250067416 0.6518416824 1.4692853333 0.9105155353 0.767149292 0.152907195 0.8012700125 0.7819138455 0.6237302476 0.1757751758 -0.005937008 1.6535660119 1.6819530649 1.1306343228 1.5018007967 1.1104599011 1.2501784868 0.9576881327 1.0833386987 0.9160197302 1.4943097777 0.3109241331 1.3315498789 -0.348631759 0.6420205713 0.8126983834 -0.711019293 -0.004950777 -0.667617222 0.3188804121 -0.891737079 -0.090050101 -0.588110012 -1.016248281 0.2632715568 1.210027532 0.6334663833 1.74 -1.160592355 -0.889074567 -0.282291677 1.3402718504 . 1 2 .
86 -1.4002329 0.5579273499 -1.246088066 0.1823251095 0.5255948424 0.5081863414 -1.605825998 0.5245574606 1.4155449161 0.6645598389 -0.363346043 -1.396709014 -1.59804388 -1.847228289 1.2519269774 -0.851544536 0.8046157875 -0.520058021 -2.078879915 -0.474877321 0.9635093628 1.0054138544 1.2225297157 1.3814512633 1.4883293816 1.2498396759 1.4250067416 -0.949421581 -1.259962491 -1.115730196 -0.638599951 0.152907195 -1.261746703 0.1697457309 1.3058094538 0.9920461976 -0.676818882 1.6535660119 0.3434974569 -0.933737502 -1.156739517 -0.768637802 1.2501784868 0.9576881327 1.6785604473 -1.555953673 -1.648190313 -1.991964501 -0.934774915 . 0.6420205713 0.8126983834 -0.711019293 -0.844107483 -0.667617222 -0.637760824 -0.891737079 -0.893391794 0.1579340115 0.0420711328 0.3123095007 0.6090028677 0.9986791451 -0.33 -1.160592355 -0.889074567 -0.055521823 -0.380587511 -0.270470959 2 2 -0.746249521
87 -1.4002329 1.2239040106 0.5413189341 0.8846911562 0.5255948424 1.2000544928 1.2936414496 1.2274229909 1.4155449161 1.357746871 1.5612525268 1.1352928884 1.73367122 1.0858414534 1.2519269774 -0.851544536 0.8046157875 0.8572831439 -1.328357773 -1.945045466 0.9635093628 1.0054138544 1.2225297157 0.7468821871 0.8560691556 0.5949777746 0.7248947338 0.6518416824 1.4692853333 -0.440314953 1.4700239137 -1.307248836 2.1766144897 1.39408196 1.3058094538 0.1757751758 -0.676818882 1.6535660119 -0.994958151 1.8187582644 -1.156739517 -0.768637802 1.2501784868 0.9576881327 -0.702326547 0.9160197302 0.8658097595 0.8866462915 1.8981310773 0.9640934115 -0.226898836 0.1199402194 -0.711019293 -0.844107483 0.2753921041 -0.637760824 -0.891737079 -0.893391794 0.7284382645 0.9995982213 0.2632715568 0.9095151998 0.2682536215 0.96 -0.622323199 -0.889074567 0.0956580801 1.3402718504 0.2587113518 2 2 0.1695265683
88 -0.74550331 -0.774025971 -0.054483399 -0.520040937 -0.189974039 0.5081863414 0.5687745878 0.5245574606 0.7170445863 1.357746871 0.2781868139 0.5022924128 0.4009851801 1.0858414534 0.5825212277 1.897727824 0.8046157875 0.8572831439 0.9232086522 0.2602067514 0.2928118803 0.3223771878 0.5259959785 0.7468821871 0.8560691556 0.5949777746 0.7248947338 0.6518416824 0.104661421 -0.440314953 -0.638599951 0.152907195 -0.574074465 0.7819138455 0.6237302476 -0.640495846 -0.005937008 0.4953865118 -0.994958151 -0.24561356 -0.492104439 0.4840940001 0.64300011 0.2669300965 0.4881169502 0.2980263793 0.2373097414 0.3109241331 -0.368193717 -0.348631759 -0.226898836 0.1199402194 -0.711019293 -0.004950777 -0.667617222 -0.637760824 -0.891737079 -0.893391794 1.2111726324 0.9995982213 1.2440304334 0.9095151998 0.9986791451 -1.20 -0.622323199 -0.226665164 0.8893525703 0.9326998963 0.2965100883 2 1 0.2543412261
89 -0.090773719 -0.108049311 -0.054483399 -1.222406984 -0.189974039 -0.18368181 -0.880959136 -0.8811736 -0.679956073 -0.028627193 -0.363346043 -0.763708538 -0.93170086 -0.380693418 -0.756290272 0.2481644078 -0.601388089 0.1686125615 -0.577835631 -0.474877321 -1.719280567 -1.726732812 -1.563605233 -0.522255965 -0.408451296 -0.059884127 0.7248947338 -0.949421581 -0.577650535 0.2351002914 0.0642746704 0.152907195 -0.574074465 -1.054590498 -0.740428165 -1.456766868 -0.676818882 0.4953865118 -0.325730347 -0.24561356 -0.492104439 0.4840940001 -1.178535021 -0.42382794 -0.702326547 -0.937960323 -0.391190277 0.3109241331 0.7649686804 -0.348631759 -1.964737652 -0.572817945 0.9231199639 -0.844107483 0.2753921041 0.3188804121 -0.081284345 -0.090050101 -0.807534724 -0.965852118 -0.913639095 -0.292534129 -0.462171902 -0.53 -0.084054042 0.4357442385 0.1712480316 -1.331588738 . 2 2 .
90 -0.090773719 -0.108049311 -0.650285732 -0.520040937 -0.189974039 -0.18368181 -1.605825998 -0.17830807 -2.076956733 -0.721814225 -0.363346043 -1.396709014 -1.59804388 0.3525740177 -2.095101771 -0.851544536 -0.601388089 -0.520058021 -0.577835631 -1.945045466 0.2928118803 0.3223771878 0.5259959785 -0.522255965 -0.408451296 -1.369607929 -1.37544129 -0.148789949 -1.259962491 -1.115730196 -1.341474573 -1.307248836 -1.261746703 -1.666758613 -2.104586577 0.1757751758 -0.676818882 0.4953865118 -0.994958151 -0.933737502 0.1725306398 -0.768637802 -0.571356644 -0.42382794 0.4881169502 -0.937960323 0.2373097414 -1.991964501 -0.934774915 0.9640934115 0.6420205713 0.8126983834 1.7401895925 0.8342059288 0.2753921041 -0.637760824 -0.891737079 1.5166332839 -0.061490701 0.4956365958 0.6065371636 -0.593046461 -0.09695914 -1.24 0.4542151141 -0.889074567 -2.02086056 0.4345563968 0.031918933 2 2 -0.275163643
91 0.5639558716 0.5579273499 0.5413189341 0.8846911562 1.2411637241 0.5081863414 0.5687745878 1.2274229909 0.0185442565 -2.108188289 -1.646411756 -1.396709014 -0.93170086 0.3525740177 -0.086884522 1.3478733519 0.8046157875 1.5459537263 0.1726865105 -1.945045466 0.9635093628 1.0054138544 -2.26013897 0.1123131108 0.2238089296 0.5949777746 -0.675329282 1.4524733141 2.1515972894 2.2613460231 0.767149292 1.6130632263 1.4889422511 -1.666758613 -0.058348959 0.9920461976 1.3358267402 1.6535660119 -0.994958151 -0.933737502 -1.156739517 1.736825802 0.64300011 -0.42382794 1.6785604473 1.5340130811 -1.019690295 0.8866462915 1.3315498789 0.9640934115 0.6420205713 0.8126983834 0.1060503353 -0.844107483 -0.667617222 -0.637760824 -0.081284345 -0.090050101 0.772323207 1.0499943839 1.2440304334 0.9095151998 0.9986791451 -1.62 -1.160592355 0.4357442385 1.0027374975 0.9326998963 0.2965100883 1 1 0.2543412261
92 -0.090773719 1.2239040106 1.1371212674 0.8846911562 1.2411637241 1.2000544928 1.2936414496 1.2274229909 0.7170445863 -0.028627193 0.9197196703 -0.763708538 1.73367122 0.3525740177 0.5825212277 -0.851544536 0.1016138495 -0.520058021 0.9232086522 0.9952908239 0.9635093628 1.0054138544 1.2225297157 0.7468821871 0.8560691556 -0.714746028 -0.675329282 0.6518416824 1.4692853333 0.2351002914 0.0642746704 0.152907195 -0.574074465 0.7819138455 1.3058094538 0.1757751758 -0.005937008 -0.662792988 -0.325730347 -0.24561356 0.8371657183 -0.768637802 1.2501784868 0.9576881327 -0.702326547 0.9160197302 0.2373097414 -1.416242342 -0.934774915 0.9640934115 0.6420205713 0.8126983834 -0.711019293 -0.004950777 0.2753921041 -0.637760824 -0.081284345 -0.893391794 0.2895888391 -0.512286655 0.2632715568 0.3084905356 0.6334663833 -0.24 -0.622323199 0.4357442385 0.4358128617 0.1175559881 0.5611012435 2 2 0.9775551387
93 -0.090773719 1.2239040106 0.5413189341 0.8846911562 -0.189974039 1.2000544928 -0.880959136 -1.58403913 0.0185442565 -0.028627193 -0.363346043 -0.763708538 0.4009851801 -1.847228289 -0.756290272 -0.851544536 -1.304390027 -1.208728603 -0.577835631 -1.209961394 -0.377885602 -1.043696145 -0.867071496 -1.791394118 -1.040711522 -0.059884127 0.7248947338 -0.148789949 -0.577650535 -0.440314953 -0.638599951 -0.577170821 0.1135977739 -0.442422384 -0.058348959 0.1757751758 1.3358267402 -1.241882738 0.3434974569 -0.933737502 -0.492104439 -0.768637802 0.64300011 0.9576881327 -0.107104798 -0.319966972 -1.648190313 -1.991964501 -0.934774915 0.9640934115 0.6420205713 0.8126983834 -0.711019293 -0.004950777 1.2184014301 0.3188804121 -0.081284345 -0.893391794 0.2895888391 -0.512286655 0.7536509951 -2.095608121 -1.192597426 -0.78 -0.622323199 0.4357442385 0.5114028131 -0.425873284 0.4855037706 1 1 0.7428319627
94 1.8734150528 0.5579273499 -0.650285732 0.8846911562 0.5255948424 1.2000544928 1.2936414496 0.5245574606 0.7170445863 -0.028627193 0.9197196703 -0.763708538 0.4009851801 -0.380693418 -0.086884522 1.3478733519 1.5076177256 0.8572831439 1.673730794 0.2602067514 0.9635093628 0.3223771878 1.2225297157 1.3814512633 1.4883293816 0.5949777746 0.0247827259 0.6518416824 -0.577650535 0.2351002914 0.767149292 -0.577170821 0.1135977739 0.7819138455 1.3058094538 0.9920461976 -0.676818882 -1.241882738 1.6819530649 -0.24561356 0.8371657183 -0.768637802 1.2501784868 0.9576881327 0.4881169502 0.2980263793 1.4943097777 0.8866462915 -0.368193717 0.9640934115 0.6420205713 0.8126983834 -0.711019293 -0.844107483 -0.667617222 0.3188804121 -0.081284345 -0.090050101 0.772323207 1.5035598469 0.7536509951 0.6090028677 0.6334663833 -0.03 -0.622323199 0.4357442385 0.8893525703 1.3402718504 0.2587113518 1 1 0.1695265683
96 -1.4002329 0.5579273499 -0.650285732 0.8846911562 -0.905542921 0.5081863414 0.5687745878 -0.8811736 1.4155449161 1.357746871 1.5612525268 -0.763708538 0.4009851801 -0.380693418 1.2519269774 -0.301690064 -0.601388089 -0.520058021 0.9232086522 0.9952908239 -2.38997805 1.0054138544 1.2225297157 1.3814512633 1.4883293816 1.2498396759 1.4250067416 1.4524733141 -0.577650535 -1.115730196 -1.341474573 -1.307248836 -1.261746703 -0.442422384 -0.058348959 -0.640495846 -0.676818882 -0.083703238 -0.994958151 -0.933737502 -1.156739517 -0.768637802 0.64300011 0.9576881327 -1.297548296 -0.319966972 -1.019690295 0.8866462915 0.198387482 0.9640934115 -1.964737652 -0.572817945 -0.711019293 -0.844107483 -0.667617222 -0.637760824 0.7291683886 -0.090050101 -0.588110012 0.0924672953 -0.07999405 0.0079782035 0.9986791451 -1.20 0.4542151141 0.4357442385 1.078327449 0.8874141236 0.4855037706 1 1 0.7428319627
97 1.2186854622 0.5579273499 1.1371212674 0.1823251095 0.5255948424 0.5081863414 0.5687745878 0.5245574606 0.0185442565 -0.028627193 0.2781868139 -0.763708538 0.4009851801 -1.113960854 -0.086884522 -0.301690064 0.8046157875 0.1686125615 0.1726865105 0.9952908239 -0.377885602 -0.360659479 0.5259959785 0.1123131108 0.8560691556 0.5949777746 1.4250067416 -1.750053213 1.4692853333 1.5859307792 0.767149292 1.6130632263 1.4889422511 0.7819138455 0.6237302476 0.9920461976 -0.005937008 1.0744762619 1.0127252609 1.8187582644 1.5018007967 -0.142271901 0.64300011 0.2669300965 1.0833386987 0.9160197302 0.2373097414 0.8866462915 1.8981310773 0.9640934115 0.6420205713 0.8126983834 -0.711019293 -0.004950777 -0.667617222 -0.637760824 -0.891737079 -0.893391794 0.3334737816 0.1428634579 0.1161577254 -0.893558793 -0.09695914 -0.81 1.5307534271 0.4357442385 0.662582716 0.3892706241 . 1 1 .
98 0.5639558716 -0.108049311 1.1371212674 0.1823251095 0.5255948424 -0.18368181 -0.156092274 0.5245574606 0.0185442565 -0.721814225 -0.363346043 -0.130708063 -0.93170086 -0.380693418 0.5825212277 1.897727824 0.8046157875 0.8572831439 0.9232086522 0.9952908239 0.9635093628 0.3223771878 0.5259959785 0.1123131108 0.8560691556 1.2498396759 -0.675329282 0.6518416824 0.104661421 -0.440314953 0.0642746704 0.152907195 0.1135977739 -1.054590498 -0.058348959 0.1757751758 1.3358267402 -0.662792988 -0.325730347 -0.24561356 0.1725306398 1.1104599011 0.64300011 0.2669300965 0.4881169502 0.9160197302 0.8658097595 0.3109241331 1.3315498789 0.3077308263 0.6420205713 0.1199402194 -0.711019293 -0.004950777 0.2753921041 1.2755216483 2.3500738557 0.7132915914 -0.807534724 -0.00832503 -0.71748732 0.3084905356 -1.557810187 -0.67 0.4542151141 -1.55148397 -1.416140949 -0.471159057 0.4099062977 2 1 0.532864927
99 -1.4002329 1.2239040106 -1.246088066 0.8846911562 0.5255948424 1.2000544928 -0.156092274 0.5245574606 0.0185442565 0.6645598389 0.2781868139 0.5022924128 -1.59804388 -0.380693418 -0.086884522 -0.851544536 -0.601388089 -0.520058021 0.1726865105 -0.474877321 0.2928118803 0.3223771878 -0.170537759 0.1123131108 -0.408451296 -0.059884127 0.0247827259 -0.148789949 -0.577650535 -1.115730196 -1.341474573 -1.307248836 0.1135977739 -0.442422384 -0.740428165 -1.456766868 -0.676818882 -1.241882738 -0.994958151 -0.24561356 -1.156739517 -0.142271901 1.2501784868 -0.42382794 -0.107104798 -0.937960323 -0.391190277 -1.416242342 -0.934774915 0.9640934115 0.6420205713 0.8126983834 0.1060503353 0.8342059288 -0.667617222 -0.637760824 -0.081284345 -0.090050101 -0.149260586 -0.512286655 0.7536509951 -0.893558793 -2.288235711 -1.78 -0.084054042 1.7605630443 -1.794090706 -0.924016784 0.4477050341 2 1 0.6350844436
100 -0.74550331 0.5579273499 -0.650285732 0.1823251095 0.5255948424 0.5081863414 -1.605825998 -0.17830807 -1.378456403 -0.028627193 -1.004878899 -0.763708538 -1.59804388 -1.847228289 -2.095101771 -0.851544536 0.8046157875 0.8572831439 0.1726865105 -0.474877321 0.9635093628 -0.360659479 -1.563605233 -1.791394118 -1.672971748 -1.369607929 -1.37544129 0.6518416824 -0.577650535 -0.440314953 1.4700239137 1.6130632263 -1.261746703 -1.666758613 -0.740428165 0.9920461976 -0.676818882 1.0744762619 -0.994958151 -0.933737502 -0.492104439 -0.768637802 0.0358217331 -0.42382794 -1.297548296 -1.555953673 -1.019690295 -1.991964501 -0.934774915 0.9640934115 0.6420205713 0.8126983834 -0.711019293 -0.004950777 -0.667617222 -0.637760824 -0.081284345 -0.893391794 -2.782357139 -3.435264084 -3.610726006 1.210027532 0.9986791451 -1.27 -1.160592355 0.4357442385 -1.264961046 1.3402718504 0.6366987165 1 1 1.243662328
101 -0.74550331 0.5579273499 -1.246088066 0.1823251095 0.5255948424 0.5081863414 -0.156092274 0.5245574606 -1.378456403 -2.108188289 -1.004878899 1.1352928884 1.0673282001 0.3525740177 0.5825212277 -0.851544536 0.1016138495 0.1686125615 -1.328357773 -1.209961394 0.9635093628 1.0054138544 1.2225297157 0.1123131108 -0.408451296 -0.059884127 -0.675329282 0.6518416824 0.104661421 0.2351002914 -0.638599951 -0.577170821 -1.261746703 0.1697457309 -0.058348959 0.9920461976 2.6775904881 -0.662792988 -0.325730347 -0.933737502 -1.156739517 1.1104599011 1.2501784868 0.9576881327 -0.702326547 -0.937960323 0.8658097595 0.3109241331 -0.934774915 0.9640934115 0.6420205713 0.8126983834 1.7401895925 1.6733626347 3.1044200823 3.1888041208 2.3500738557 0.7132915914 -0.631994954 -0.361098168 0.0671197815 0.9095151998 0.2682536215 -1.07 -0.622323199 0.4357442385 -1.113781143 -0.924016784 0.3343088247 2 2 0.3429266393
102 0.5639558716 -0.108049311 0.5413189341 -0.520040937 -0.189974039 -0.18368181 -0.880959136 -0.8811736 0.0185442565 -0.028627193 0.2781868139 0.5022924128 0.4009851801 0.3525740177 -0.086884522 0.7980188798 0.1016138495 0.1686125615 0.9232086522 0.2602067514 -0.377885602 -0.360659479 -0.170537759 0.7468821871 0.2238089296 -0.059884127 0.0247827259 -0.148789949 0.7869733771 0.9105155353 0.767149292 0.152907195 0.1135977739 0.1697457309 -0.058348959 -1.456766868 1.3358267402 0.4953865118 1.0127252609 0.4425103813 0.8371657183 1.1104599011 0.0358217331 -0.42382794 0.4881169502 0.2980263793 0.2373097414 -0.264798025 0.7649686804 -0.348631759 -1.095818244 -0.572817945 1.7401895925 1.6733626347 2.1614107562 1.2755216483 0.7291683886 0.7132915914 -2.211852886 -2.880906295 -2.875156848 -2.095608121 -1.192597426 0.03 -1.160592355 -0.226665164 -1.75629573 -2.599590373 -1.782420417 2 2 -2.17934857
103 -1.4002329 -2.105979293 -1.246088066 0.1823251095 -0.189974039 -2.259286265 -2.33069286 -2.28690466 -2.076956733 -1.415001257 -1.646411756 -1.396709014 -1.59804388 -1.113960854 -2.095101771 -0.851544536 -2.007391965 -1.897399186 -2.078879915 -1.209961394 0.9635093628 -1.726732812 0.5259959785 -1.791394118 -1.672971748 0.5949777746 -2.075553298 -0.148789949 -1.259962491 -1.115730196 -1.341474573 -1.307248836 -0.574074465 -1.666758613 -2.104586577 -2.27303789 -0.676818882 -1.241882738 -0.325730347 -0.933737502 -1.156739517 -0.768637802 0.64300011 -2.496102048 -1.297548296 -1.555953673 0.2373097414 -1.991964501 -0.934774915 -2.317719514 -3.702576468 0.8126983834 0.9231199639 1.6733626347 -0.667617222 1.2755216483 0.7291683886 1.5166332839 -2.343507713 -0.512286655 -0.71748732 -0.292534129 -3.018661235 -1.70 -1.160592355 0.4357442385 -1.983065585 -1.829732237 0.1075164059 1 2 -0.137671637
104 1.2186854622 0.5579273499 -0.650285732 0.1823251095 -0.189974039 -0.18368181 -0.156092274 1.2274229909 0.7170445863 0.6645598389 0.2781868139 -0.130708063 -0.26535784 0.3525740177 -0.756290272 -0.851544536 0.8046157875 0.1686125615 0.1726865105 0.2602067514 -0.377885602 -0.360659479 -0.170537759 0.7468821871 0.8560691556 0.5949777746 0.7248947338 0.6518416824 0.104661421 -0.440314953 0.0642746704 -1.307248836 -1.261746703 0.7819138455 -0.058348959 -0.640495846 -0.676818882 -0.083703238 -0.994958151 -0.933737502 0.1725306398 -0.768637802 0.64300011 -0.42382794 -0.702326547 -0.937960323 0.2373097414 0.8866462915 1.8981310773 0.9640934115 0.6420205713 0.8126983834 0.1060503353 -0.844107483 -0.667617222 0.3188804121 1.5396211222 2.3199749765 0.2895888391 0.2940519455 -0.766525264 -0.593046461 0.6334663833 0.24 0.4542151141 -0.889074567 -1.4917309 -0.924016784 -0.535062114 1 1 -1.083192214
105 -0.090773719 -1.440002632 -0.650285732 0.8846911562 1.2411637241 1.2000544928 -0.156092274 -0.8811736 1.4155449161 1.357746871 1.5612525268 1.768293364 1.73367122 0.3525740177 -0.756290272 -0.851544536 0.1016138495 0.1686125615 0.1726865105 0.2602067514 0.9635093628 -1.043696145 0.5259959785 -1.156825042 -0.408451296 -0.714746028 0.0247827259 0.6518416824 -0.577650535 -0.440314953 -0.638599951 -0.577170821 0.8012700125 0.1697457309 -0.058348959 0.9920461976 -0.676818882 1.6535660119 -0.325730347 -0.24561356 -0.492104439 -0.142271901 0.64300011 0.9576881327 1.6785604473 0.2980263793 0.8658097595 -1.416242342 0.198387482 -0.348631759 0.6420205713 0.8126983834 -0.711019293 -0.844107483 -0.667617222 -0.637760824 -0.891737079 -0.893391794 1.3867124025 1.4531636843 0.7536509951 1.210027532 0.9986791451 -1.27 -0.622323199 0.4357442385 1.5696621334 1.113842987 0.1453151424 2 2 -0.065196608
106 0.5639558716 -0.108049311 -1.246088066 0.1823251095 -0.189974039 -0.18368181 -0.156092274 -0.17830807 -2.076956733 -2.108188289 -1.646411756 -1.396709014 0.4009851801 0.3525740177 -2.095101771 -0.851544536 -1.304390027 0.8572831439 -2.078879915 -1.945045466 0.9635093628 0.3223771878 -1.563605233 -1.156825042 -1.040711522 -1.369607929 -2.075553298 -2.550684844 -1.259962491 -1.115730196 -1.341474573 -1.307248836 -1.261746703 -1.666758613 -2.104586577 -3.089308912 -0.676818882 -1.241882738 -0.994958151 -0.933737502 -1.156739517 -0.768637802 -1.785713397 -1.805344012 -0.702326547 -1.555953673 -1.648190313 -1.991964501 -0.934774915 0.9640934115 0.6420205713 0.8126983834 -0.711019293 -0.844107483 -0.667617222 -0.637760824 -0.891737079 -0.893391794 1.0795178048 1.0499943839 0.7046130513 -2.396120453 -0.462171902 -1.51 0.4542151141 1.7605630443 1.342892279 1.1591287597 0.3721075612 1 2 0.4356337576
107 1.2186854622 -0.108049311 0.5413189341 -1.222406984 -0.189974039 0.5081863414 -0.156092274 -0.8811736 0.0185442565 -0.721814225 0.2781868139 1.1352928884 0.4009851801 0.3525740177 -0.756290272 0.7980188798 0.8046157875 0.8572831439 0.1726865105 0.2602067514 0.2928118803 0.3223771878 -0.170537759 0.1123131108 0.8560691556 -0.059884127 -0.675329282 -0.148789949 1.4692853333 1.5859307792 0.767149292 0.8829852107 0.1135977739 -0.442422384 -0.058348959 -0.640495846 0.6649448662 -0.083703238 1.0127252609 1.1306343228 0.8371657183 1.736825802 0.64300011 -0.42382794 -0.107104798 -0.937960323 -0.391190277 -0.264798025 0.7649686804 -0.348631759 -1.964737652 -1.265576108 1.7401895925 1.6733626347 1.2184014301 1.2755216483 2.3500738557 1.5166332839 1.1234027473 0.6468250834 -0.178069938 -1.494583457 -1.192597426 -0.19 -1.160592355 -0.889074567 0.662582716 0.6156994875 -0.270470959 2 1 -0.746249521
108 -0.090773719 0.5579273499 1.7329236006 0.8846911562 1.2411637241 1.2000544928 0.5687745878 1.2274229909 0.7170445863 1.357746871 1.5612525268 1.768293364 1.73367122 1.8191088891 1.2519269774 -0.301690064 0.8046157875 0.8572831439 0.9232086522 0.9952908239 0.2928118803 0.3223771878 1.2225297157 1.3814512633 1.4883293816 1.2498396759 1.4250067416 1.4524733141 1.4692853333 0.2351002914 0.767149292 0.152907195 0.8012700125 0.7819138455 1.3058094538 0.9920461976 2.6775904881 -0.662792988 1.0127252609 1.1306343228 0.8371657183 1.736825802 1.2501784868 0.9576881327 1.0833386987 1.5340130811 -0.391190277 0.8866462915 -0.934774915 0.9640934115 0.6420205713 0.8126983834 -0.711019293 -0.844107483 -0.667617222 0.3188804121 -0.081284345 -0.893391794 -0.588110012 0.9995982213 0.2632715568 -0.593046461 0.6334663833 -1.67 -0.622323199 -0.889074567 0.0956580801 0.8874141236 -1.026445688 1 1 -1.588937116
109 -1.4002329 1.2239040106 1.7329236006 0.8846911562 0.5255948424 0.5081863414 0.5687745878 -0.17830807 -2.076956733 -2.108188289 -1.646411756 1.1352928884 -0.93170086 1.0858414534 -1.425696022 -0.851544536 0.8046157875 0.8572831439 0.9232086522 -1.209961394 0.9635093628 -1.726732812 1.2225297157 1.3814512633 0.8560691556 0.5949777746 -1.37544129 0.6518416824 -1.259962491 -1.115730196 -1.341474573 -1.307248836 -1.261746703 0.1697457309 0.6237302476 0.1757751758 2.0067086141 -1.241882738 1.6819530649 -0.933737502 1.5018007967 -0.768637802 -1.785713397 0.9576881327 -1.297548296 -1.555953673 -1.648190313 -1.991964501 -0.934774915 0.9640934115 0.6420205713 0.8126983834 -0.711019293 -0.844107483 -0.667617222 -0.637760824 -0.891737079 -0.090050101 -0.588110012 -1.066644443 -0.227107881 -2.095608121 0.9986791451 -1.40 -1.160592355 -0.889074567 0.8515575946 -0.01830133 0.4099062977 1 2 0.532864927
110 0.5639558716 -0.108049311 -0.054483399 -1.222406984 -0.189974039 -0.875549962 -0.880959136 -0.8811736 0.0185442565 -0.028627193 0.2781868139 -0.130708063 -0.26535784 -0.380693418 -0.756290272 0.2481644078 -0.601388089 -0.520058021 -0.577835631 -0.474877321 -1.048583085 -1.043696145 -0.867071496 -0.522255965 -0.408451296 -0.714746028 -0.675329282 -0.949421581 0.104661421 0.2351002914 0.0642746704 0.152907195 0.1135977739 0.1697457309 -0.058348959 -1.456766868 -0.005937008 -0.662792988 0.3434974569 1.1306343228 0.1725306398 0.4840940001 -0.571356644 -1.805344012 -0.107104798 -0.319966972 0.2373097414 -0.840520184 -0.368193717 -1.004994344 -1.964737652 -1.265576108 0.9231199639 0.8342059288 0.2753921041 1.2755216483 0.7291683886 0.7132915914 -0.631994954 -1.369021419 -1.256904702 -1.494583457 -0.827384664 0.65 0.4542151141 1.7605630443 -0.660241434 -1.241017192 . 2 1 .
111 -0.74550331 -1.440002632 -0.650285732 -0.520040937 -0.189974039 0.5081863414 0.5687745878 -0.8811736 0.0185442565 0.6645598389 0.2781868139 1.1352928884 1.0673282001 0.3525740177 -0.086884522 -0.851544536 0.1016138495 0.1686125615 1.673730794 0.2602067514 0.2928118803 -1.043696145 -0.170537759 0.7468821871 0.8560691556 -0.714746028 1.4250067416 1.4524733141 0.7869733771 2.2613460231 0.767149292 0.152907195 0.1135977739 1.39408196 1.3058094538 0.9920461976 0.6649448662 -0.083703238 1.0127252609 1.1306343228 0.8371657183 2.3631917029 0.64300011 0.9576881327 1.6785604473 0.2980263793 0.2373097414 0.8866462915 0.7649686804 0.9640934115 -1.095818244 0.8126983834 0.1060503353 -0.844107483 -0.667617222 -0.637760824 0.7291683886 0.7132915914 0.7284382645 -1.016248281 0.2632715568 0.9095151998 0.2682536215 -1.14 -0.084054042 -0.226665164 1.2295073518 -0.01830133 . 2 1 .
112 -0.74550331 -1.440002632 -0.650285732 -1.222406984 -0.905542921 -0.18368181 -0.156092274 -0.17830807 1.4155449161 1.357746871 1.5612525268 0.5022924128 0.4009851801 0.3525740177 -0.086884522 -0.301690064 -0.601388089 -0.520058021 0.1726865105 0.2602067514 -1.048583085 -0.360659479 0.5259959785 0.1123131108 0.2238089296 0.5949777746 1.4250067416 -0.148789949 0.7869733771 0.9105155353 0.767149292 -0.577170821 -0.574074465 -0.442422384 -0.740428165 0.9920461976 -0.676818882 -1.241882738 -0.994958151 -0.933737502 0.8371657183 -0.768637802 0.64300011 0.2669300965 -0.107104798 -0.319966972 0.8658097595 0.8866462915 0.7649686804 -0.348631759 0.6420205713 0.1199402194 0.1060503353 -0.844107483 -0.667617222 -0.637760824 -0.891737079 -0.893391794 0.2895888391 0.9995982213 0.7536509951 0.6090028677 0.9986791451 0.66 -0.084054042 -0.889074567 0.8515575946 0.8874141236 0.4855037706 2 1 0.7428319627
113 1.2186854622 -0.774025971 1.1371212674 0.8846911562 1.2411637241 -0.875549962 -0.156092274 1.2274229909 -0.679956073 -0.028627193 -1.004878899 -0.763708538 0.4009851801 1.0858414534 -0.086884522 1.897727824 0.8046157875 0.8572831439 0.1726865105 0.2602067514 0.9635093628 1.0054138544 -0.867071496 -0.522255965 -0.408451296 0.5949777746 0.7248947338 0.6518416824 0.104661421 0.2351002914 0.767149292 0.8829852107 0.1135977739 -0.442422384 -0.740428165 0.1757751758 0.6649448662 -0.083703238 0.3434974569 0.4425103813 0.1725306398 1.736825802 -0.571356644 -1.114585976 0.4881169502 0.2980263793 -0.391190277 0.3109241331 -0.934774915 0.9640934115 0.6420205713 -0.572817945 -0.711019293 -0.844107483 -0.667617222 -0.637760824 -0.891737079 -0.893391794 -1.026959437 -1.520209906 -0.276145825 -1.194071125 -0.09695914 -0.05 2.0690225836 -0.226665164 0.7381726674 0.2081275334 0.3721075612 1 2 0.4356337576
114 -0.090773719 1.2239040106 -0.054483399 0.8846911562 0.5255948424 0.5081863414 -1.605825998 -0.17830807 0.7170445863 1.357746871 0.9197196703 1.768293364 1.73367122 -0.380693418 1.2519269774 1.897727824 0.1016138495 -1.897399186 0.9232086522 0.9952908239 -2.38997805 -1.726732812 0.5259959785 -0.522255965 -0.408451296 -0.714746028 1.4250067416 0.6518416824 1.4692853333 1.5859307792 2.1728985353 0.8829852107 0.8012700125 1.39408196 -0.058348959 0.9920461976 0.6649448662 -0.662792988 1.0127252609 2.5068822059 0.8371657183 0.4840940001 1.2501784868 0.9576881327 -1.297548296 1.5340130811 0.8658097595 -0.840520184 1.3315498789 -2.317719514 -1.964737652 -1.958334272 -0.711019293 -0.844107483 -0.667617222 -0.637760824 -0.891737079 -0.893391794 0.9917479197 0.4452404332 0.7536509951 0.6090028677 0.9986791451 1.08 0.9924842706 1.7605630443 0.6247877403 0.9326998963 -0.157074749 2 1 -0.582361849
115 -1.4002329 1.2239040106 -0.054483399 0.8846911562 1.2411637241 1.2000544928 0.5687745878 0.5245574606 0.7170445863 1.357746871 0.2781868139 0.5022924128 0.4009851801 0.3525740177 1.2519269774 -0.851544536 -2.007391965 0.1686125615 0.9232086522 0.9952908239 0.9635093628 1.0054138544 -0.170537759 0.7468821871 -0.408451296 1.2498396759 1.4250067416 0.6518416824 0.104661421 0.9105155353 0.767149292 0.152907195 0.1135977739 0.1697457309 0.6237302476 0.9920461976 -0.676818882 -1.241882738 -0.325730347 -0.24561356 0.1725306398 -0.768637802 1.2501784868 0.9576881327 1.0833386987 0.2980263793 1.4943097777 0.3109241331 0.7649686804 0.9640934115 0.6420205713 0.8126983834 -0.711019293 -0.844107483 -0.667617222 -0.637760824 -0.081284345 -0.893391794 0.772323207 -1.570606069 0.7536509951 -1.795095789 0.2682536215 0.13 . 1.0981536414 0.8515575946 0.2534133061 0.3721075612 1 2 0.4356337576
116 -0.090773719 0.5579273499 1.1371212674 0.8846911562 0.5255948424 0.5081863414 1.2936414496 0.5245574606 0.7170445863 0.6645598389 0.9197196703 -0.130708063 0.4009851801 1.0858414534 0.5825212277 1.897727824 0.8046157875 0.8572831439 0.9232086522 0.9952908239 0.9635093628 0.3223771878 0.5259959785 0.7468821871 0.2238089296 0.5949777746 0.0247827259 1.4524733141 0.104661421 -0.440314953 0.0642746704 -0.577170821 0.1135977739 0.7819138455 0.6237302476 0.9920461976 -0.676818882 1.0744762619 0.3434974569 -0.24561356 0.8371657183 1.736825802 1.2501784868 0.9576881327 1.0833386987 0.2980263793 1.4943097777 -1.416242342 -0.934774915 0.3077308263 0.6420205713 0.1199402194 -0.711019293 -0.004950777 -0.667617222 0.3188804121 -0.891737079 -0.090050101 -1.465808862 -0.965852118 -1.894397972 0.0079782035 -0.09695914 0.20 -0.622323199 -0.889074567 -2.172040463 -3.097733872 0.59889998 1 1 1.1061703215
118 1.8734150528 1.2239040106 1.7329236006 0.8846911562 1.2411637241 1.2000544928 1.2936414496 1.2274229909 1.4155449161 1.357746871 1.5612525268 1.1352928884 1.0673282001 1.8191088891 1.2519269774 1.897727824 1.5076177256 1.5459537263 1.673730794 1.7303748965 0.9635093628 1.0054138544 1.2225297157 1.3814512633 1.4883293816 1.2498396759 1.4250067416 1.4524733141 2.1515972894 1.5859307792 1.4700239137 1.6130632263 2.1766144897 1.39408196 1.3058094538 0.9920461976 1.3358267402 0.4953865118 1.0127252609 1.8187582644 1.5018007967 2.3631917029 1.2501784868 0.9576881327 1.6785604473 1.5340130811 1.4943097777 0.8866462915 1.8981310773 0.9640934115 0.6420205713 0.8126983834 -0.711019293 -0.844107483 -0.667617222 -0.637760824 -0.891737079 -0.893391794 0.7284382645 -0.512286655 0.7536509951 0.3084905356 0.9986791451 1.22 -0.084054042 0.4357442385 0.8515575946 0.8874141236 -0.005879803 1 2 -0.340508634
119 1.2186854622 0.5579273499 1.7329236006 0.8846911562 1.2411637241 1.2000544928 1.2936414496 0.5245574606 1.4155449161 1.357746871 0.2781868139 1.1352928884 1.0673282001 1.0858414534 0.5825212277 1.3478733519 1.5076177256 1.5459537263 0.1726865105 0.2602067514 0.9635093628 1.0054138544 -0.170537759 0.7468821871 0.8560691556 1.2498396759 0.7248947338 0.6518416824 0.104661421 -0.440314953 0.767149292 0.152907195 1.4889422511 1.39408196 1.3058094538 0.9920461976 1.3358267402 1.6535660119 0.3434974569 1.8187582644 1.5018007967 1.736825802 1.2501784868 0.9576881327 1.6785604473 1.5340130811 1.4943097777 -1.991964501 0.198387482 0.9640934115 0.6420205713 0.8126983834 0.9231199639 -0.844107483 -0.667617222 0.3188804121 -0.081284345 -0.893391794 -0.588110012 0.4956365958 -0.227107881 0.6090028677 0.9986791451 -1.42 -0.084054042 0.4357442385 -0.660241434 -0.01830133 -1.32883558 2 1 -1.846435896
120 -0.090773719 -0.108049311 -0.650285732 -0.520040937 -0.189974039 -0.875549962 -1.605825998 -0.8811736 -1.378456403 -0.028627193 -0.363346043 -0.763708538 -0.93170086 -1.113960854 -1.425696022 -0.851544536 -0.601388089 -1.208728603 0.1726865105 0.2602067514 -0.377885602 -0.360659479 -0.170537759 0.1123131108 0.2238089296 -0.714746028 -0.675329282 -0.148789949 -1.259962491 -1.115730196 -1.341474573 0.152907195 -0.574074465 -0.442422384 -0.740428165 -0.640495846 -0.676818882 -0.662792988 -0.325730347 -0.24561356 -1.156739517 0.4840940001 -0.571356644 -1.114585976 -0.702326547 -0.937960323 -0.391190277 -0.264798025 -0.368193717 -1.004994344 -0.226898836 0.1199402194 -0.711019293 -0.844107483 -0.667617222 -0.637760824 -0.891737079 -0.893391794 -0.588110012 -0.562682818 -1.158828814 0.9095151998 0.9986791451 0.88 0.4542151141 0.4357442385 -0.282291677 -0.878731011 0.1075164059 1 2 -0.137671637
121 0.5639558716 0.5579273499 1.1371212674 0.1823251095 0.5255948424 1.2000544928 1.2936414496 1.2274229909 1.4155449161 1.357746871 0.9197196703 1.1352928884 1.0673282001 1.0858414534 1.2519269774 1.897727824 1.5076177256 1.5459537263 1.673730794 1.7303748965 0.9635093628 1.0054138544 1.2225297157 1.3814512633 1.4883293816 1.2498396759 1.4250067416 1.4524733141 2.1515972894 2.2613460231 2.1728985353 2.3431412419 -0.574074465 -1.054590498 1.3058094538 0.9920461976 -0.676818882 1.6535660119 2.351180869 -0.933737502 2.1664358752 1.736825802 1.2501784868 0.9576881327 1.6785604473 -1.555953673 1.4943097777 -1.991964501 -0.934774915 0.9640934115 0.6420205713 0.8126983834 -0.711019293 -0.844107483 -0.667617222 -0.637760824 -0.891737079 -0.893391794 -0.368685299 0.0924672953 -0.374221713 0.9095151998 0.9986791451 -0.94 -1.160592355 -0.226665164 -0.055521823 0.3892706241 0.1075164059 2 2 -0.137671637
122 1.2186854622 0.5579273499 1.1371212674 0.1823251095 0.5255948424 0.5081863414 0.5687745878 0.5245574606 0.7170445863 0.6645598389 0.9197196703 1.1352928884 1.0673282001 1.0858414534 -0.086884522 -0.301690064 1.5076177256 1.5459537263 0.9232086522 0.9952908239 0.9635093628 1.0054138544 -0.170537759 -0.522255965 -0.408451296 1.2498396759 0.7248947338 0.6518416824 -0.577650535 -0.440314953 -0.638599951 -0.577170821 0.1135977739 0.7819138455 0.6237302476 0.9920461976 -0.676818882 1.0744762619 1.0127252609 -0.24561356 0.8371657183 0.4840940001 0.64300011 0.2669300965 -0.107104798 -0.319966972 0.2373097414 0.8866462915 0.198387482 0.3077308263 -0.226898836 0.1199402194 -0.711019293 -0.844107483 -0.667617222 -0.637760824 -0.891737079 -0.893391794 0.2895888391 0.4956365958 1.1949924896 0.6090028677 0.6334663833 1.35 1.5307534271 -0.889074567 0.2846329588 0.2081275334 0.5233025071 2 2 0.8567397454
123 -0.74550331 -1.440002632 -0.650285732 -1.924773031 0.5255948424 -0.18368181 -1.605825998 -0.8811736 0.0185442565 0.6645598389 0.9197196703 1.1352928884 1.0673282001 0.3525740177 0.5825212277 -0.851544536 -0.601388089 -0.520058021 0.1726865105 -0.474877321 0.2928118803 -0.360659479 -1.563605233 0.1123131108 -1.672971748 -0.714746028 0.0247827259 -0.949421581 -0.577650535 -1.115730196 -1.341474573 0.152907195 0.1135977739 -1.666758613 0.6237302476 0.9920461976 -0.676818882 1.0744762619 -0.994958151 -0.933737502 -1.156739517 -0.768637802 0.64300011 0.9576881327 0.4881169502 -1.555953673 -1.019690295 0.3109241331 -0.934774915 -1.004994344 0.6420205713 -0.572817945 -0.711019293 -0.004950777 -0.667617222 -0.637760824 -0.081284345 -0.893391794 1.3867124025 -0.562682818 1.0969166019 -0.593046461 0.9986791451 1.78 -0.084054042 0.4357442385 1.4562772062 -0.833445238 0.4099062977 1 1 0.532864927
124 0.5639558716 -0.108049311 0.5413189341 -0.520040937 1.2411637241 -0.18368181 0.5687745878 0.5245574606 0.7170445863 -0.028627193 0.9197196703 0.5022924128 -0.26535784 0.3525740177 -0.086884522 0.7980188798 -0.601388089 0.1686125615 0.1726865105 0.2602067514 -1.048583085 -0.360659479 0.5259959785 0.7468821871 0.2238089296 -0.059884127 0.0247827259 -0.148789949 0.104661421 0.2351002914 0.767149292 0.8829852107 0.8012700125 0.1697457309 0.6237302476 -0.640495846 1.3358267402 0.4953865118 1.0127252609 1.8187582644 0.8371657183 1.1104599011 0.0358217331 -1.114585976 1.0833386987 0.9160197302 0.2373097414 -0.264798025 0.198387482 -0.348631759 -1.095818244 -0.572817945 1.7401895925 0.8342059288 1.2184014301 1.2755216483 -0.081284345 -0.090050101 0.8600930921 1.5035598469 1.2440304334 -0.893558793 -0.827384664 -0.15 0.4542151141 0.4357442385 1.6074571091 1.3402718504 . 1 1 .
125 -0.090773719 0.5579273499 0.5413189341 -0.520040937 -0.905542921 -0.875549962 -0.156092274 -0.17830807 -1.378456403 -0.721814225 0.2781868139 -0.130708063 0.4009851801 0.3525740177 -1.425696022 -0.301690064 -0.601388089 -0.520058021 0.1726865105 0.2602067514 -1.048583085 -1.043696145 -1.563605233 -1.156825042 -0.408451296 -0.059884127 0.0247827259 -0.949421581 0.7869733771 0.9105155353 1.4700239137 0.8829852107 0.1135977739 -1.054590498 -0.740428165 -1.456766868 -0.005937008 0.4953865118 1.0127252609 0.4425103813 0.8371657183 1.736825802 0.0358217331 -1.114585976 -0.107104798 0.9160197302 0.2373097414 -1.416242342 0.198387482 -0.348631759 -0.226898836 -0.572817945 0.1060503353 0.8342059288 1.2184014301 0.3188804121 0.7291683886 1.5166332839 -0.588110012 -1.066644443 -1.305942646 0.3084905356 -1.557810187 -0.20 0.4542151141 0.4357442385 -0.244496701 -0.924016784 . 1 1 .
126 -1.4002329 -0.108049311 1.1371212674 0.8846911562 -0.189974039 -0.18368181 -1.605825998 0.5245574606 0.0185442565 -0.028627193 -1.646411756 0.5022924128 -1.59804388 -1.113960854 1.2519269774 0.7980188798 -1.304390027 -0.520058021 -1.328357773 -1.209961394 -1.719280567 -0.360659479 -2.26013897 -1.791394118 -1.672971748 -0.059884127 -1.37544129 1.4524733141 -1.259962491 -1.115730196 -0.638599951 -0.577170821 -1.261746703 -1.666758613 -1.422507371 0.9920461976 1.3358267402 -1.241882738 -0.994958151 -0.24561356 -1.156739517 -0.768637802 -1.178535021 -1.805344012 0.4881169502 -1.555953673 -1.648190313 -1.991964501 -0.934774915 0.9640934115 0.6420205713 0.1199402194 -0.711019293 -0.844107483 1.2184014301 1.2755216483 1.5396211222 -0.893391794 -2.738472196 -3.485660246 -3.610726006 0.3084905356 0.9986791451 -1.74 -0.084054042 -0.226665164 -2.02086056 -2.780733463 -0.081477276 1 1 -0.465101931
127 -0.090773719 0.5579273499 0.5413189341 0.8846911562 -0.189974039 1.2000544928 0.5687745878 1.2274229909 0.7170445863 -0.721814225 -0.363346043 1.768293364 1.0673282001 -1.113960854 -0.756290272 -0.851544536 -0.601388089 1.5459537263 0.1726865105 -0.474877321 0.9635093628 1.0054138544 -0.170537759 0.1123131108 -0.408451296 -0.714746028 -0.675329282 -0.148789949 -0.577650535 -0.440314953 -0.638599951 0.152907195 -0.574074465 0.1697457309 -0.740428165 -0.640495846 0.6649448662 -0.083703238 0.3434974569 -0.24561356 0.8371657183 -0.142271901 0.64300011 -1.114585976 -0.107104798 -0.937960323 -1.019690295 0.8866462915 1.3315498789 0.3077308263 0.6420205713 0.1199402194 0.1060503353 -0.844107483 -0.667617222 -0.637760824 -0.891737079 -0.893391794 0.7284382645 1.0499943839 0.2632715568 0.9095151998 0.9986791451 1.34 0.9924842706 1.7605630443 0.8515575946 0.8874141236 -0.308269695 1 2 -0.798014605
129 -0.74550331 -1.440002632 -0.650285732 -0.520040937 -1.621111803 -1.567418113 0.5687745878 -1.58403913 0.7170445863 0.6645598389 0.9197196703 -0.763708538 0.4009851801 -0.380693418 -0.086884522 -0.851544536 0.1016138495 -1.208728603 -0.577835631 -1.209961394 -1.719280567 -1.726732812 -1.563605233 0.7468821871 0.2238089296 -0.059884127 0.7248947338 -0.148789949 -1.259962491 -1.115730196 0.767149292 -0.577170821 -0.574074465 0.7819138455 -1.422507371 0.1757751758 -0.676818882 -1.241882738 1.0127252609 1.8187582644 -1.156739517 -0.768637802 -1.785713397 0.2669300965 -1.297548296 0.9160197302 0.8658097595 . -0.934774915 -2.317719514 0.6420205713 -2.651092436 -0.711019293 -0.844107483 -0.667617222 -0.637760824 -0.891737079 -0.893391794 1.2989425175 1.2011828715 0.8517268828 0.9095151998 0.9986791451 0.85 2.0690225836 1.7605630443 1.5696621334 1.2949860777 -0.308269695 2 2 -0.798014605
130 -1.4002329 -2.105979293 -1.246088066 -0.520040937 -2.336680685 -1.567418113 0.5687745878 -2.28690466 0.7170445863 -2.108188289 -1.646411756 -1.396709014 -1.59804388 -0.380693418 -2.095101771 -0.851544536 -2.007391965 -1.897399186 -2.078879915 -1.945045466 -2.38997805 -2.409769479 -0.170537759 0.7468821871 0.2238089296 0.5949777746 0.7248947338 -2.550684844 -1.259962491 -1.115730196 -1.341474573 -1.307248836 -1.261746703 0.1697457309 0.6237302476 -3.089308912 -0.676818882 -1.241882738 -0.994958151 -0.933737502 -1.156739517 -0.768637802 -1.785713397 -2.496102048 -1.297548296 0.2980263793 -1.648190313 0.8866462915 -0.934774915 -0.348631759 0.6420205713 0.8126983834 -0.711019293 -0.844107483 -0.667617222 -0.637760824 -0.891737079 -0.893391794 -0.061490701 -1.268229094 -0.374221713 0.0079782035 0.9986791451 0.34 0.4542151141 -1.55148397 -1.038191192 -1.829732237 -0.950848215 1 2 -1.519005602
131 1.8734150528 1.2239040106 1.7329236006 0.8846911562 0.5255948424 -0.18368181 0.5687745878 1.2274229909 0.7170445863 0.6645598389 1.5612525268 1.768293364 1.0673282001 1.0858414534 -0.086884522 1.3478733519 1.5076177256 0.1686125615 0.9232086522 0.9952908239 0.2928118803 1.0054138544 1.2225297157 1.3814512633 0.2238089296 0.5949777746 0.0247827259 0.6518416824 2.1515972894 1.5859307792 0.767149292 1.6130632263 2.1766144897 0.7819138455 0.6237302476 0.9920461976 2.6775904881 1.6535660119 1.0127252609 1.1306343228 1.5018007967 1.736825802 1.2501784868 0.2669300965 1.6785604473 1.5340130811 0.8658097595 0.8866462915 1.3315498789 0.3077308263 0.6420205713 -0.572817945 -0.711019293 1.6733626347 -0.667617222 0.3188804121 -0.891737079 0.7132915914 0.4212436667 1.1003905464 0.5574992198 0.3084905356 0.6334663833 -1.63 -0.084054042 -0.889074567 0.9649425218 0.5251279422 -0.610659587 2 2 -1.169851244
132 -0.090773719 -0.774025971 0.5413189341 -0.520040937 -1.621111803 -0.875549962 -0.156092274 -0.17830807 -0.679956073 -1.415001257 0.2781868139 -1.396709014 -0.93170086 0.3525740177 -1.425696022 1.3478733519 0.1016138495 -1.208728603 0.1726865105 0.2602067514 0.2928118803 0.3223771878 0.5259959785 0.1123131108 0.2238089296 0.5949777746 0.0247827259 -1.750053213 -1.259962491 -1.115730196 -1.341474573 -0.577170821 -0.574074465 0.1697457309 -0.058348959 0.1757751758 -0.676818882 0.4953865118 0.3434974569 -0.933737502 -1.156739517 -0.768637802 -0.571356644 0.9576881327 -0.702326547 -0.937960323 -0.391190277 0.3109241331 1.3315498789 -1.661356929 0.6420205713 0.1199402194 1.7401895925 -0.004950777 -0.667617222 -0.637760824 -0.081284345 0.7132915914 0.772323207 0.0924672953 0.2632715568 0.6090028677 0.9986791451 1.17 0.4542151141 0.4357442385 -1.113781143 -0.924016784 0.2587113518 1 1 0.1695265683
133 -0.74550331 -0.774025971 -0.054483399 -1.222406984 -0.189974039 0.5081863414 0.5687745878 0.5245574606 0.7170445863 0.6645598389 0.9197196703 0.5022924128 -1.59804388 -1.847228289 -0.086884522 -0.851544536 -1.304390027 0.1686125615 0.1726865105 0.2602067514 -0.377885602 -0.360659479 -0.170537759 -1.156825042 0.2238089296 -0.059884127 -1.37544129 -0.148789949 -1.259962491 -1.115730196 -1.341474573 0.8829852107 0.8012700125 0.1697457309 -0.058348959 -0.640495846 1.3358267402 0.4953865118 -0.994958151 -0.933737502 -1.156739517 -0.768637802 -0.571356644 -0.42382794 0.4881169502 0.2980263793 0.2373097414 -0.840520184 -0.934774915 -0.348631759 -1.095818244 -0.572817945 2.5572592212 2.5125193406 3.1044200823 1.2755216483 1.5396211222 1.5166332839 -2.387392656 -2.024171532 -2.728043017 -0.893558793 -0.462171902 -0.14 -0.622323199 0.4357442385 -1.302756022 -1.059874102 -0.383867168 1 2 -0.897677554
134 -0.74550331 -2.105979293 -1.246088066 -1.924773031 -1.621111803 -0.18368181 -0.156092274 -0.17830807 0.7170445863 0.6645598389 0.2781868139 -1.396709014 -0.93170086 -1.847228289 -2.095101771 -0.851544536 -0.601388089 -1.208728603 -1.328357773 -0.474877321 -1.048583085 -0.360659479 -1.563605233 0.1123131108 0.2238089296 -0.059884127 -1.37544129 -0.148789949 0.7869733771 1.5859307792 -0.638599951 1.6130632263 -0.574074465 0.1697457309 -0.740428165 -0.640495846 -0.005937008 0.4953865118 -0.325730347 -0.24561356 -0.492104439 -0.142271901 -1.178535021 -1.114585976 -0.107104798 0.2980263793 0.2373097414 -0.840520184 0.198387482 -1.004994344 -1.095818244 -0.572817945 -0.711019293 -0.004950777 0.2753921041 0.3188804121 -0.891737079 -0.893391794 0.7284382645 0.5460327583 0.9007648266 1.210027532 0.2682536215 -0.84 -0.622323199 -0.889074567 -0.584651483 -1.558017601 0.2965100883 2 2 0.2543412261
135 -1.4002329 0.5579273499 -1.246088066 0.1823251095 -1.621111803 -0.18368181 -0.156092274 0.5245574606 -1.378456403 -0.028627193 -0.363346043 1.768293364 -0.26535784 -0.380693418 -0.756290272 -0.301690064 0.1016138495 0.1686125615 0.1726865105 -1.945045466 0.9635093628 1.0054138544 -0.867071496 0.7468821871 -1.040711522 -0.714746028 -0.675329282 -1.750053213 1.4692853333 -0.440314953 0.767149292 0.8829852107 -0.574074465 -1.054590498 -0.058348959 0.9920461976 -0.005937008 0.4953865118 -0.994958151 0.4425103813 -1.156739517 -0.768637802 0.0358217331 0.9576881327 -0.702326547 0.2980263793 -1.019690295 0.8866462915 -0.934774915 0.9640934115 0.6420205713 0.8126983834 -0.711019293 -0.844107483 -0.667617222 -0.637760824 -0.891737079 -0.893391794 -0.588110012 -1.016248281 -1.207866758 -0.292534129 -0.462171902 0.09 0.9924842706 -0.889074567 0.0956580801 -0.01830133 0.4855037706 1 1 0.7428319627
136 -0.74550331 0.5579273499 -1.246088066 -0.520040937 -0.189974039 0.5081863414 0.5687745878 -0.17830807 1.4155449161 0.6645598389 0.2781868139 1.1352928884 0.4009851801 -1.113960854 1.2519269774 -0.301690064 0.1016138495 -1.208728603 -1.328357773 0.9952908239 -0.377885602 0.3223771878 -0.170537759 -1.156825042 0.8560691556 1.2498396759 1.4250067416 -0.148789949 -0.577650535 -0.440314953 0.767149292 0.8829852107 -0.574074465 0.7819138455 1.3058094538 0.1757751758 -0.676818882 -1.241882738 -0.994958151 -0.933737502 -0.492104439 -0.768637802 0.64300011 0.2669300965 -1.297548296 0.2980263793 -1.019690295 0.3109241331 -0.368193717 -0.348631759 0.6420205713 0.8126983834 -0.711019293 -0.004950777 -0.667617222 -0.637760824 -0.891737079 -0.893391794 0.2895888391 0.4956365958 0.2632715568 1.210027532 0.2682536215 1.72 -0.622323199 -0.226665164 -0.660241434 -0.471159057 0.4855037706 2 1 0.7428319627
137 -0.090773719 0.5579273499 -0.650285732 0.1823251095 -0.905542921 -0.18368181 -0.880959136 0.5245574606 -0.679956073 -0.028627193 0.9197196703 -0.130708063 1.0673282001 -0.380693418 -1.425696022 -0.301690064 0.1016138495 -0.520058021 -1.328357773 -0.474877321 0.2928118803 1.0054138544 1.2225297157 0.7468821871 0.8560691556 -0.059884127 -0.675329282 1.4524733141 0.104661421 -0.440314953 -1.341474573 -0.577170821 -1.261746703 -1.666758613 -0.058348959 0.9920461976 -0.676818882 -0.083703238 -0.325730347 -0.933737502 -1.156739517 -0.142271901 0.64300011 0.2669300965 -1.297548296 -0.937960323 -1.019690295 -1.991964501 -0.934774915 0.9640934115 0.6420205713 0.1199402194 -0.711019293 -0.004950777 -0.667617222 0.3188804121 1.5396211222 0.7132915914 0.7284382645 1.5035598469 -0.227107881 -1.494583457 -1.557810187 -0.73 -1.160592355 -1.55148397 0.4736078374 0.8874141236 0.5611012435 1 2 0.9775551387
138 -0.74550331 1.2239040106 0.5413189341 0.8846911562 1.2411637241 1.2000544928 1.2936414496 1.2274229909 1.4155449161 -0.028627193 0.9197196703 1.1352928884 1.73367122 1.8191088891 -0.756290272 1.897727824 1.5076177256 1.5459537263 0.9232086522 0.9952908239 0.9635093628 1.0054138544 -0.170537759 -1.156825042 -1.040711522 0.5949777746 0.7248947338 0.6518416824 0.7869733771 1.5859307792 0.767149292 -0.577170821 0.1135977739 1.39408196 1.3058094538 0.9920461976 2.0067086141 1.0744762619 2.351180869 1.1306343228 1.5018007967 2.3631917029 1.2501784868 0.2669300965 1.6785604473 0.9160197302 0.2373097414 0.8866462915 -0.368193717 0.9640934115 0.6420205713 0.8126983834 0.1060503353 -0.844107483 1.2184014301 -0.637760824 -0.081284345 0.7132915914 0.2895888391 1.1003905464 0.7536509951 0.6090028677 0.6334663833 0.39 -0.084054042 0.4357442385 -1.831885682 -0.471159057 -0.346068432 1 2 -0.848469038
139 1.2186854622 -0.774025971 -0.650285732 -0.520040937 -1.621111803 -1.567418113 -0.880959136 -1.58403913 0.0185442565 0.6645598389 0.2781868139 0.5022924128 1.0673282001 0.3525740177 0.5825212277 -0.851544536 0.1016138495 0.1686125615 0.9232086522 0.9952908239 -0.377885602 -0.360659479 -0.170537759 0.7468821871 0.8560691556 0.5949777746 0.7248947338 0.6518416824 1.4692853333 1.5859307792 1.4700239137 0.8829852107 0.8012700125 0.7819138455 0.6237302476 0.1757751758 -0.676818882 1.0744762619 1.6819530649 0.4425103813 0.8371657183 -0.768637802 0.0358217331 -0.42382794 0.4881169502 0.9160197302 0.8658097595 0.3109241331 1.3315498789 0.3077308263 -0.226898836 0.1199402194 -0.711019293 -0.844107483 -0.667617222 -0.637760824 -0.891737079 -0.893391794 0.201818954 -0.109117355 -0.030956106 -0.593046461 0.9986791451 1.22 0.9924842706 1.0981536414 0.4358128617 0.1628417608 0.5611012435 2 1 0.9775551387
140 -1.4002329 0.5579273499 -1.246088066 0.1823251095 0.5255948424 -0.875549962 -0.156092274 1.2274229909 -0.679956073 -0.028627193 1.5612525268 -1.396709014 1.0673282001 1.0858414534 1.2519269774 -0.851544536 -1.304390027 -1.208728603 0.1726865105 0.2602067514 0.2928118803 1.0054138544 -2.26013897 -1.791394118 -1.672971748 1.2498396759 0.0247827259 0.6518416824 1.4692853333 1.5859307792 -1.341474573 -1.307248836 -0.574074465 0.7819138455 0.6237302476 0.1757751758 1.3358267402 1.0744762619 1.0127252609 -0.933737502 -0.492104439 -0.768637802 1.2501784868 0.2669300965 -0.107104798 -0.937960323 -0.391190277 -1.991964501 -0.934774915 0.9640934115 0.6420205713 0.8126983834 -0.711019293 -0.844107483 -0.667617222 -0.637760824 -0.891737079 -0.893391794 0.6845533219 0.7476174085 0.3613474445 0.9095151998 0.6334663833 -0.12 0.9924842706 1.7605630443 1.5318671576 -0.01830133 -0.761854533 1 2 -1.33262279
141 0.5639558716 -0.108049311 0.5413189341 -0.520040937 -0.189974039 -0.18368181 -0.156092274 -0.17830807 0.0185442565 -0.028627193 0.2781868139 0.5022924128 0.4009851801 0.3525740177 -0.086884522 0.7980188798 0.1016138495 0.1686125615 -0.577835631 -0.474877321 -0.377885602 -0.360659479 -0.170537759 0.7468821871 0.8560691556 0.5949777746 0.0247827259 -0.148789949 0.104661421 0.2351002914 0.0642746704 0.152907195 0.1135977739 0.1697457309 0.6237302476 0.1757751758 -0.676818882 -1.241882738 0.3434974569 1.1306343228 0.1725306398 0.4840940001 0.0358217331 -0.42382794 0.4881169502 0.9160197302 0.2373097414 0.8866462915 -0.934774915 0.3077308263 -0.226898836 0.1199402194 -0.711019293 -0.844107483 -0.667617222 -0.637760824 -0.891737079 -0.893391794 0.7284382645 0.4956365958 0.2632715568 1.210027532 0.9986791451 1.57 -0.084054042 0.4357442385 0.8515575946 0.4345563968 0.4477050341 1 2 0.6350844436
142 0.5639558716 -0.108049311 -1.246088066 -0.520040937 -0.905542921 0.5081863414 0.5687745878 0.5245574606 0.7170445863 1.357746871 -1.646411756 -0.763708538 -0.93170086 -1.113960854 1.2519269774 -0.301690064 -0.601388089 0.1686125615 0.1726865105 0.2602067514 0.9635093628 -0.360659479 0.5259959785 -1.156825042 -1.040711522 0.5949777746 0.7248947338 -0.949421581 0.104661421 -0.440314953 0.0642746704 0.152907195 -0.574074465 0.1697457309 0.6237302476 -1.456766868 -0.676818882 1.0744762619 0.3434974569 -0.24561356 0.1725306398 -0.768637802 -0.571356644 0.2669300965 -0.702326547 -0.319966972 -0.391190277 -0.840520184 -0.934774915 -0.348631759 0.6420205713 0.1199402194 2.5572592212 0.8342059288 -0.667617222 -0.637760824 2.3500738557 0.7132915914 -0.149260586 0.243655783 0.2632715568 1.210027532 -0.09695914 1.49 -1.160592355 -0.889074567 -1.794090706 0.2081275334 0.3721075612 1 2 0.4356337576
143 -1.4002329 0.5579273499 0.5413189341 0.8846911562 0.5255948424 0.5081863414 -0.156092274 0.5245574606 0.7170445863 -0.721814225 0.2781868139 1.1352928884 0.4009851801 0.3525740177 0.5825212277 1.3478733519 0.8046157875 0.8572831439 0.9232086522 0.2602067514 0.2928118803 0.3223771878 -0.170537759 0.1123131108 0.2238089296 0.5949777746 0.7248947338 0.6518416824 0.7869733771 0.9105155353 1.4700239137 0.152907195 0.8012700125 0.1697457309 -0.740428165 0.9920461976 -0.676818882 1.0744762619 1.6819530649 1.1306343228 0.8371657183 -0.768637802 0.0358217331 -0.42382794 1.0833386987 0.2980263793 0.2373097414 0.3109241331 0.7649686804 -0.348631759 -0.226898836 -0.572817945 -0.711019293 -0.004950777 0.2753921041 -0.637760824 -0.891737079 -0.090050101 -0.631994954 0.4956365958 0.2632715568 0.0079782035 -0.462171902 0.05 1.5307534271 0.4357442385 0.0956580801 0.4345563968 -0.005879803 2 2 -0.340508634
145 1.2186854622 1.2239040106 1.7329236006 0.8846911562 1.2411637241 1.2000544928 1.2936414496 1.2274229909 1.4155449161 0.6645598389 0.9197196703 1.1352928884 1.0673282001 1.8191088891 1.2519269774 0.7980188798 1.5076177256 1.5459537263 1.673730794 1.7303748965 0.9635093628 1.0054138544 -0.170537759 0.1123131108 0.2238089296 0.5949777746 0.7248947338 1.4524733141 0.7869733771 0.9105155353 1.4700239137 1.6130632263 0.8012700125 0.1697457309 0.6237302476 0.9920461976 0.6649448662 1.0744762619 1.0127252609 0.4425103813 2.1664358752 1.1104599011 0.64300011 0.9576881327 1.6785604473 1.5340130811 1.4943097777 0.8866462915 1.8981310773 0.9640934115 0.6420205713 0.8126983834 -0.711019293 -0.844107483 -0.667617222 -0.637760824 -0.891737079 -0.893391794 1.2111726324 1.0499943839 0.0180818377 0.3084905356 0.2682536215 -0.35 -0.084054042 0.4357442385 1.2673023276 0.7968425783 0.5233025071 1 1 0.8567397454
146 0.5639558716 -0.108049311 -0.054483399 -1.222406984 -0.189974039 -0.875549962 -1.605825998 -1.58403913 -0.679956073 -0.721814225 -0.363346043 0.5022924128 -0.26535784 -0.380693418 -1.425696022 0.2481644078 -0.601388089 0.1686125615 0.1726865105 0.2602067514 -1.048583085 -1.043696145 -1.563605233 0.1123131108 -0.408451296 -0.714746028 0.0247827259 0.6518416824 1.4692853333 0.9105155353 0.767149292 0.8829852107 0.8012700125 -0.442422384 -0.740428165 -0.640495846 1.3358267402 0.4953865118 1.0127252609 1.8187582644 1.5018007967 1.1104599011 0.0358217331 -0.42382794 0.4881169502 0.9160197302 0.8658097595 -0.264798025 0.7649686804 -1.004994344 -1.964737652 -0.572817945 1.7401895925 2.5125193406 3.1044200823 2.2321628846 1.5396211222 2.3199749765 0.2457038966 0.3948442706 0.2632715568 -2.095608121 -1.923022949 1.04 -0.084054042 0.4357442385 0.5491977888 0.2986990788 -0.648458323 1 2 -1.211807397
147 0.5639558716 -0.108049311 -0.054483399 -1.222406984 -0.905542921 -0.18368181 -0.156092274 -0.17830807 0.7170445863 0.6645598389 0.2781868139 1.1352928884 0.4009851801 0.3525740177 0.5825212277 -0.851544536 0.8046157875 0.8572831439 0.9232086522 0.2602067514 0.2928118803 0.3223771878 1.2225297157 1.3814512633 0.8560691556 0.5949777746 0.7248947338 -0.148789949 1.4692853333 1.5859307792 0.767149292 0.8829852107 0.8012700125 0.7819138455 0.6237302476 0.1757751758 1.3358267402 0.4953865118 1.0127252609 1.8187582644 1.5018007967 1.1104599011 0.0358217331 0.2669300965 0.4881169502 0.2980263793 0.8658097595 0.8866462915 1.8981310773 0.3077308263 -1.095818244 -0.572817945 -0.711019293 -0.844107483 -0.667617222 -0.637760824 -0.891737079 -0.893391794 0.2457038966 -1.016248281 0.0671197815 0.9095151998 0.9986791451 1.63 -0.084054042 0.4357442385 0.2846329588 0.3892706241 0.1831138789 2 2 0.0100139657
148 -1.4002329 1.2239040106 -1.246088066 0.8846911562 0.5255948424 1.2000544928 0.5687745878 1.2274229909 0.7170445863 0.6645598389 0.9197196703 0.5022924128 1.0673282001 -1.847228289 0.5825212277 -0.851544536 0.1016138495 0.1686125615 0.9232086522 1.7303748965 0.9635093628 1.0054138544 -0.867071496 -1.791394118 1.4883293816 0.5949777746 0.7248947338 -0.949421581 -0.577650535 1.5859307792 1.4700239137 -0.577170821 0.1135977739 0.7819138455 0.6237302476 0.9920461976 -0.676818882 -1.241882738 -0.325730347 1.1306343228 -1.156739517 -0.768637802 -0.571356644 0.9576881327 -1.297548296 -1.555953673 -1.019690295 0.8866462915 -0.934774915 0.9640934115 0.6420205713 0.8126983834 -0.711019293 -0.844107483 -0.667617222 -0.637760824 -0.891737079 -0.893391794 -1.465808862 -1.469813744 -2.188625635 -1.795095789 -0.462171902 -0.24 1.5307534271 1.7605630443 1.4940721819 1.1591287597 0.5611012435 1 1 0.9775551387
149 0.5639558716 0.5579273499 -0.054483399 0.8846911562 1.2411637241 0.5081863414 -1.605825998 -0.8811736 -0.679956073 -0.721814225 -0.363346043 1.1352928884 1.0673282001 -0.380693418 1.2519269774 0.2481644078 0.8046157875 -0.520058021 0.1726865105 0.2602067514 -0.377885602 0.3223771878 0.5259959785 0.1123131108 0.2238089296 0.5949777746 1.4250067416 0.6518416824 -0.577650535 0.2351002914 -1.341474573 -1.307248836 0.1135977739 1.39408196 1.3058094538 0.9920461976 -0.676818882 1.0744762619 -0.325730347 -0.24561356 -0.492104439 -0.768637802 1.2501784868 0.9576881327 -0.107104798 0.9160197302 0.8658097595 0.3109241331 -0.934774915 0.3077308263 -0.226898836 0.1199402194 0.1060503353 -0.844107483 -0.667617222 -0.637760824 -0.081284345 -0.090050101 1.1672876898 1.2515790341 1.1459545458 -0.292534129 -0.462171902 0.05 -1.160592355 -1.55148397 0.4736078374 1.113842987 0.4855037706 1 2 0.7428319627
150 1.8734150528 1.2239040106 1.1371212674 0.8846911562 1.2411637241 1.2000544928 1.2936414496 1.2274229909 0.7170445863 0.6645598389 -0.363346043 -1.396709014 1.0673282001 1.0858414534 1.2519269774 -0.851544536 1.5076177256 0.8572831439 1.673730794 1.7303748965 0.9635093628 1.0054138544 -2.26013897 -1.791394118 -1.672971748 1.2498396759 1.4250067416 1.4524733141 0.7869733771 0.9105155353 1.4700239137 1.6130632263 1.4889422511 1.39408196 1.3058094538 0.1757751758 -0.676818882 -0.662792988 1.6819530649 1.8187582644 1.5018007967 -0.768637802 1.2501784868 0.9576881327 -1.297548296 1.5340130811 1.4943097777 0.8866462915 1.3315498789 0.9640934115 0.6420205713 0.8126983834 -0.711019293 -0.844107483 -0.667617222 -0.637760824 -0.891737079 -0.893391794 1.5622521727 1.4027675217 1.1459545458 0.9095151998 0.9986791451 0.03 0.4542151141 1.7605630443 1.2673023276 0.9326998963 0.1831138789 2 2 0.0100139657
151 -0.74550331 -0.108049311 -0.650285732 0.1823251095 -0.189974039 0.5081863414 -0.156092274 -0.17830807 -0.679956073 -0.721814225 -1.004878899 -1.396709014 -0.26535784 -0.380693418 -1.425696022 -0.301690064 -0.601388089 -0.520058021 -0.577835631 -0.474877321 -0.377885602 -0.360659479 -0.170537759 -0.522255965 -0.408451296 -0.714746028 0.0247827259 -0.148789949 -0.577650535 -0.440314953 0.0642746704 -0.577170821 0.1135977739 0.1697457309 0.6237302476 0.1757751758 -0.676818882 -1.241882738 0.3434974569 -0.24561356 -0.492104439 -0.768637802 -0.571356644 -0.42382794 -0.702326547 -0.319966972 0.2373097414 -0.840520184 0.198387482 0.3077308263 -0.226898836 -0.572817945 -0.711019293 -0.844107483 -0.667617222 -0.637760824 -0.081284345 -0.893391794 1.1672876898 0.4956365958 0.7536509951 -0.593046461 0.2682536215 -0.07 0.4542151141 -0.226665164 0.8515575946 0.0722702154 0.2587113518 2 1 0.1695265683
152 1.2186854622 0.5579273499 1.1371212674 0.1823251095 1.2411637241 1.2000544928 0.5687745878 0.5245574606 1.4155449161 -0.028627193 0.9197196703 0.5022924128 1.0673282001 1.0858414534 0.5825212277 -0.301690064 1.5076177256 1.5459537263 1.673730794 0.9952908239 0.9635093628 0.3223771878 1.2225297157 0.1123131108 0.2238089296 -0.059884127 0.7248947338 0.6518416824 0.7869733771 0.9105155353 0.767149292 0.8829852107 0.8012700125 1.39408196 0.6237302476 -0.640495846 -0.676818882 0.4953865118 0.3434974569 1.1306343228 0.8371657183 1.1104599011 0.0358217331 0.2669300965 0.4881169502 1.5340130811 0.2373097414 0.8866462915 1.8981310773 0.9640934115 0.6420205713 0.8126983834 0.9231199639 -0.844107483 1.2184014301 0.3188804121 0.7291683886 1.5166332839 0.3773587242 0.9995982213 0.6555751075 0.3084905356 -0.827384664 0.12 -0.084054042 0.4357442385 0.8515575946 0.7515568056 -0.421665905 2 2 -0.945700207
153 -0.74550331 -1.440002632 -1.246088066 0.1823251095 -0.905542921 0.5081863414 -0.156092274 -0.8811736 0.7170445863 -0.028627193 0.2781868139 0.5022924128 -0.93170086 -0.380693418 -1.425696022 -0.851544536 -1.304390027 -1.208728603 -0.577835631 -1.209961394 -0.377885602 -0.360659479 0.5259959785 0.7468821871 0.8560691556 -0.714746028 0.7248947338 -0.148789949 -0.577650535 0.9105155353 -0.638599951 -1.307248836 0.1135977739 -0.442422384 -0.058348959 -0.640495846 -0.676818882 -0.662792988 -0.994958151 -0.933737502 0.1725306398 -0.768637802 0.0358217331 -1.114585976 -0.702326547 -0.319966972 -0.391190277 0.8866462915 -0.934774915 -0.348631759 -0.226898836 0.1199402194 -0.711019293 -0.844107483 0.2753921041 0.3188804121 0.7291683886 0.7132915914 -1.114729322 -0.61307898 -0.472297601 0.9095151998 0.9986791451 0.75 -0.622323199 -0.889074567 -0.887011289 -0.471159057 0.1075164059 1 1 -0.137671637
154 -0.090773719 -0.108049311 -1.246088066 -0.520040937 0.5255948424 -0.18368181 -0.880959136 -0.17830807 0.7170445863 1.357746871 -0.363346043 -0.763708538 -1.59804388 1.0858414534 -0.086884522 -0.851544536 -0.601388089 -1.208728603 0.9232086522 0.2602067514 0.2928118803 -0.360659479 -0.170537759 0.1123131108 0.8560691556 -0.059884127 0.0247827259 0.6518416824 -0.577650535 -1.115730196 0.0642746704 0.152907195 -0.574074465 -1.666758613 -1.422507371 0.1757751758 -0.676818882 0.4953865118 -0.994958151 -0.933737502 -0.492104439 -0.768637802 -1.785713397 -0.42382794 -1.297548296 -1.555953673 -1.648190313 0.3109241331 -0.934774915 -2.317719514 0.6420205713 -1.265576108 -0.711019293 -0.844107483 -0.667617222 0.3188804121 1.5396211222 -0.090050101 -0.149260586 -1.167436769 -0.472297601 0.9095151998 0.9986791451 -0.63 -0.084054042 1.0981536414 1.0027374975 -3.097733872 0.1453151424 2 2 -0.065196608
155 -0.090773719 1.2239040106 -1.246088066 0.8846911562 1.2411637241 1.2000544928 1.2936414496 1.2274229909 0.0185442565 0.6645598389 -0.363346043 -0.130708063 -1.59804388 -1.113960854 -0.086884522 -0.851544536 0.1016138495 -1.208728603 0.9232086522 0.9952908239 0.9635093628 1.0054138544 1.2225297157 0.7468821871 1.4883293816 1.2498396759 0.7248947338 -0.148789949 -0.577650535 -1.115730196 -0.638599951 -0.577170821 -0.574074465 -0.442422384 -0.058348959 0.9920461976 -0.676818882 1.6535660119 -0.994958151 -0.933737502 1.5018007967 -0.768637802 1.2501784868 0.9576881327 0.4881169502 0.2980263793 0.2373097414 -0.264798025 -0.934774915 -0.348631759 0.6420205713 0.1199402194 2.5572592212 2.5125193406 3.1044200823 3.1888041208 2.3500738557 2.3199749765 0.7284382645 -0.00832503 1.2440304334 -0.593046461 0.9986791451 1.34 -0.084054042 -1.55148397 -0.282291677 1.3402718504 -0.497263378 1 1 -1.038407326
156 -0.74550331 -1.440002632 -1.246088066 -2.627139077 -2.336680685 -1.567418113 -1.605825998 -1.58403913 -1.378456403 -1.415001257 -0.363346043 -0.763708538 -0.93170086 -1.113960854 -0.756290272 -0.851544536 -1.304390027 -1.208728603 -1.328357773 -1.209961394 -1.719280567 -1.726732812 -0.170537759 0.1123131108 0.2238089296 -0.059884127 0.0247827259 -1.750053213 -0.577650535 -0.440314953 -0.638599951 -0.577170821 -0.574074465 -0.442422384 -0.740428165 0.1757751758 -0.676818882 -0.662792988 -0.994958151 -0.933737502 -0.492104439 -0.768637802 0.0358217331 -0.42382794 -0.702326547 -0.937960323 -1.019690295 0.3109241331 1.3315498789 0.3077308263 -0.226898836 0.1199402194 1.7401895925 1.6733626347 0.2753921041 -0.637760824 2.3500738557 0.7132915914 1.34282746 0.3444481081 0.9498027704 1.210027532 -0.462171902 1.69 2.6072917401 -0.889074567 -0.206701726 -2.644876145 -0.04367854 1 1 -0.403778826
157 0.5639558716 -0.108049311 0.5413189341 -0.520040937 0.5255948424 -0.18368181 -0.156092274 -0.17830807 0.0185442565 -0.028627193 0.2781868139 1.1352928884 1.0673282001 1.0858414534 1.2519269774 -0.851544536 0.8046157875 0.8572831439 0.9232086522 0.9952908239 0.2928118803 0.3223771878 0.5259959785 0.1123131108 0.2238089296 1.2498396759 1.4250067416 -0.148789949 -0.577650535 -0.440314953 0.767149292 1.6130632263 2.1766144897 0.7819138455 1.3058094538 0.9920461976 -0.676818882 0.4953865118 1.0127252609 1.1306343228 0.8371657183 -0.142271901 1.2501784868 0.9576881327 0.4881169502 -0.937960323 0.8658097595 0.8866462915 1.8981310773 0.9640934115 -0.226898836 0.1199402194 0.9231199639 -0.844107483 -0.667617222 -0.637760824 1.5396211222 -0.090050101 0.6845533219 1.3523713592 0.3613474445 1.210027532 0.9986791451 -0.39 -0.084054042 -0.889074567 -0.660241434 -0.471159057 0.2965100883 2 1 0.2543412261
158 0.5639558716 0.5579273499 1.7329236006 0.8846911562 1.2411637241 0.5081863414 0.5687745878 -0.17830807 1.4155449161 1.357746871 0.2781868139 1.1352928884 0.4009851801 1.0858414534 0.5825212277 0.2481644078 0.8046157875 0.8572831439 0.9232086522 0.9952908239 0.9635093628 1.0054138544 1.2225297157 0.1123131108 0.8560691556 0.5949777746 1.4250067416 0.6518416824 1.4692853333 1.5859307792 0.767149292 2.3431412419 0.1135977739 1.39408196 0.6237302476 0.9920461976 -0.676818882 1.6535660119 1.6819530649 1.8187582644 -0.492104439 -0.768637802 0.64300011 0.2669300965 1.0833386987 0.9160197302 0.8658097595 0.8866462915 1.8981310773 -0.348631759 -0.226898836 0.1199402194 -0.711019293 -0.844107483 1.2184014301 1.2755216483 1.5396211222 2.3199749765 -0.149260586 -0.00832503 0.2632715568 1.210027532 0.9986791451 1.61 -0.084054042 0.4357442385 -0.660241434 -0.516444829 0.2587113518 1 2 0.1695265683
159 -0.090773719 0.5579273499 0.5413189341 0.8846911562 0.5255948424 -0.875549962 -1.605825998 1.2274229909 0.7170445863 0.6645598389 -1.004878899 0.5022924128 0.4009851801 0.3525740177 0.5825212277 1.3478733519 0.8046157875 0.1686125615 0.9232086522 0.9952908239 0.9635093628 1.0054138544 -0.867071496 -1.156825042 -0.408451296 1.2498396759 -0.675329282 1.4524733141 -0.577650535 -0.440314953 0.0642746704 0.8829852107 -0.574074465 -1.666758613 0.6237302476 0.9920461976 -0.005937008 0.4953865118 -0.325730347 1.8187582644 0.1725306398 -0.768637802 -0.571356644 -0.42382794 -1.297548296 -0.937960323 -0.391190277 0.3109241331 -0.368193717 -0.348631759 0.6420205713 0.1199402194 -0.711019293 -0.844107483 0.2753921041 0.3188804121 -0.081284345 -0.893391794 -1.026959437 -1.016248281 -1.207866758 0.3084905356 -0.462171902 -0.69 -0.622323199 -0.889074567 -1.075986167 -0.924016784 0.4477050341 1 2 0.6350844436
160 -0.74550331 -1.440002632 -0.650285732 -1.924773031 -0.189974039 -0.18368181 -0.156092274 -0.17830807 0.7170445863 0.6645598389 0.9197196703 -0.763708538 -0.93170086 -0.380693418 -1.425696022 -0.851544536 -0.601388089 -0.520058021 -0.577835631 -1.209961394 -1.048583085 -0.360659479 -0.170537759 -0.522255965 0.2238089296 -0.714746028 0.0247827259 -0.949421581 -0.577650535 0.2351002914 -0.638599951 -0.577170821 -0.574074465 -1.054590498 -0.058348959 0.9920461976 0.6649448662 0.4953865118 -0.325730347 -0.933737502 0.8371657183 -0.142271901 0.64300011 0.2669300965 -0.107104798 -0.937960323 0.2373097414 0.3109241331 1.3315498789 0.3077308263 0.6420205713 0.8126983834 -0.711019293 -0.844107483 -0.667617222 -0.637760824 -0.081284345 -0.893391794 -0.368685299 -0.461890493 -0.864601151 1.210027532 -1.557810187 1.65 0.4542151141 1.7605630443 -0.69803641 -0.516444829 . 1 2 .
161 -0.74550331 -0.108049311 0.5413189341 0.8846911562 0.5255948424 1.2000544928 -0.156092274 -0.8811736 0.7170445863 0.6645598389 -1.004878899 -0.763708538 -0.26535784 -0.380693418 1.2519269774 1.897727824 0.1016138495 0.1686125615 -0.577835631 -0.474877321 0.9635093628 -1.043696145 -1.563605233 -1.156825042 -1.040711522 1.2498396759 1.4250067416 -0.148789949 -0.577650535 -1.115730196 -0.638599951 -0.577170821 0.1135977739 0.1697457309 -1.422507371 -1.456766868 -0.676818882 -1.241882738 -0.994958151 -0.933737502 -1.156739517 -0.768637802 1.2501784868 0.9576881327 0.4881169502 -0.319966972 -1.019690295 0.3109241331 0.7649686804 -0.348631759 0.6420205713 -0.572817945 -0.711019293 -0.844107483 -0.667617222 -0.637760824 -0.891737079 -0.893391794 -1.729118518 0.6468250834 -1.845360028 -1.494583457 -1.192597426 0.70 -1.160592355 -1.55148397 0.0956580801 -0.516444829 -0.005879803 2 1 -0.340508634
162 -1.4002329 -2.105979293 -1.246088066 -1.924773031 -1.621111803 -0.875549962 0.5687745878 -1.58403913 0.0185442565 -2.108188289 -1.646411756 -1.396709014 -1.59804388 -1.847228289 -1.425696022 -0.851544536 -0.601388089 0.8572831439 0.9232086522 0.2602067514 -2.38997805 -2.409769479 0.5259959785 -0.522255965 -0.408451296 -1.369607929 -0.675329282 -1.750053213 -0.577650535 -0.440314953 -1.341474573 -0.577170821 -1.261746703 0.7819138455 -1.422507371 0.9920461976 -0.676818882 -1.241882738 -0.994958151 -0.933737502 -1.156739517 -0.768637802 -1.785713397 -1.805344012 -1.297548296 0.9160197302 -1.648190313 0.8866462915 -0.934774915 -2.317719514 -1.095818244 -2.651092436 0.9231199639 -0.844107483 0.2753921041 0.3188804121 -0.891737079 0.7132915914 -0.588110012 -1.268229094 -0.71748732 0.6090028677 -1.557810187 1.71 -1.160592355 -0.226665164 -0.471266556 0.2081275334 0.1453151424 1 1 -0.065196608
163 1.2186854622 0.5579273499 1.1371212674 0.1823251095 0.5255948424 0.5081863414 0.5687745878 0.5245574606 0.7170445863 0.6645598389 0.9197196703 1.1352928884 1.0673282001 1.0858414534 0.5825212277 1.3478733519 0.8046157875 0.8572831439 0.9232086522 0.9952908239 0.2928118803 0.3223771878 0.5259959785 0.7468821871 0.8560691556 0.5949777746 0.7248947338 0.6518416824 1.4692853333 1.5859307792 1.4700239137 1.6130632263 1.4889422511 0.7819138455 0.6237302476 0.1757751758 2.0067086141 1.0744762619 1.6819530649 1.8187582644 1.5018007967 1.736825802 0.64300011 0.2669300965 1.0833386987 0.9160197302 0.8658097595 -1.416242342 -0.368193717 -1.661356929 -2.83365706 -1.958334272 1.7401895925 -0.844107483 1.2184014301 -0.637760824 -0.891737079 -0.893391794 0.772323207 -0.00832503 -0.325183769 0.6090028677 0.6334663833 0.94 -0.084054042 0.4357442385 -0.69803641 -0.561730602 -5.978080165 1 2 -3.943091313
164 -0.74550331 -1.440002632 -0.650285732 0.1823251095 -1.621111803 -0.18368181 0.5687745878 -0.17830807 -1.378456403 -1.415001257 -1.004878899 -0.763708538 -1.59804388 -1.847228289 -0.756290272 -0.301690064 0.1016138495 -0.520058021 -2.078879915 -1.945045466 0.2928118803 0.3223771878 0.5259959785 0.7468821871 -1.040711522 -0.059884127 0.0247827259 -0.148789949 -1.259962491 -1.115730196 0.0642746704 -1.307248836 -0.574074465 0.1697457309 -0.740428165 0.1757751758 0.6649448662 1.0744762619 -0.994958151 -0.933737502 -1.156739517 -0.768637802 -0.571356644 0.2669300965 -1.297548296 0.2980263793 0.2373097414 0.3109241331 -0.934774915 -0.348631759 -0.226898836 0.1199402194 0.9231199639 0.8342059288 0.2753921041 -0.637760824 -0.891737079 1.5166332839 0.6845533219 -0.00832503 0.7536509951 -0.593046461 -0.09695914 -0.67 -0.622323199 -0.889074567 0.0956580801 -0.471159057 . 1 1 .
165 -0.74550331 -1.440002632 -1.246088066 -1.924773031 -2.336680685 -0.875549962 -0.156092274 0.5245574606 -1.378456403 -2.108188289 -0.363346043 -1.396709014 -1.59804388 -1.847228289 0.5825212277 -0.851544536 -1.304390027 -1.897399186 0.9232086522 0.9952908239 0.2928118803 0.3223771878 0.5259959785 0.1123131108 0.2238089296 -2.024469831 -2.075553298 -0.949421581 -1.259962491 -1.115730196 -1.341474573 -1.307248836 -1.261746703 0.7819138455 0.6237302476 -0.640495846 -0.676818882 -1.241882738 -0.994958151 -0.933737502 -0.492104439 -0.768637802 -1.785713397 0.2669300965 -1.297548296 0.9160197302 0.2373097414 0.8866462915 -0.934774915 0.3077308263 0.6420205713 0.8126983834 -0.711019293 -0.004950777 0.2753921041 -0.637760824 -0.891737079 0.7132915914 -0.149260586 0.4956365958 -0.227107881 0.3084905356 0.6334663833 0.06 -0.622323199 -0.226665164 -0.055521823 0.1628417608 0.4477050341 1 1 0.6350844436
166 0.5639558716 -0.774025971 -1.246088066 -1.222406984 -0.189974039 -1.567418113 0.5687745878 -1.58403913 0.7170445863 0.6645598389 0.2781868139 -1.396709014 -0.26535784 -0.380693418 -0.756290272 1.3478733519 -0.601388089 -1.208728603 0.1726865105 0.9952908239 -0.377885602 -1.726732812 -0.170537759 0.1123131108 -1.040711522 -0.714746028 0.0247827259 -0.148789949 0.104661421 -1.115730196 -0.638599951 0.152907195 0.1135977739 -1.666758613 -0.740428165 0.1757751758 -0.676818882 1.0744762619 -0.325730347 -0.933737502 0.1725306398 -0.768637802 0.64300011 0.2669300965 -1.297548296 -0.319966972 0.2373097414 0.3109241331 -0.934774915 -2.317719514 0.6420205713 -1.958334272 0.1060503353 -0.004950777 -0.667617222 -0.637760824 -0.891737079 -0.090050101 0.9917479197 1.3019751966 0.9007648266 1.210027532 0.6334663833 1.52 -0.084054042 -0.226665164 -0.282291677 -0.471159057 0.3343088247 1 2 0.3429266393
167 -0.74550331 -0.774025971 -0.054483399 0.1823251095 -0.905542921 1.2000544928 1.2936414496 -0.17830807 0.7170445863 -0.028627193 0.2781868139 0.5022924128 0.4009851801 -0.380693418 0.5825212277 0.2481644078 -0.601388089 0.1686125615 0.1726865105 0.2602067514 -1.048583085 -0.360659479 -0.867071496 0.1123131108 -1.040711522 0.5949777746 0.7248947338 -0.949421581 0.104661421 0.2351002914 -0.638599951 0.152907195 0.8012700125 0.1697457309 -0.740428165 0.1757751758 -0.005937008 1.0744762619 0.3434974569 0.4425103813 -0.492104439 -0.142271901 0.0358217331 -0.42382794 -0.107104798 0.2980263793 -0.391190277 0.8866462915 -0.934774915 -1.661356929 0.6420205713 0.8126983834 -0.711019293 -0.004950777 -0.667617222 -0.637760824 -0.891737079 -0.090050101 -0.149260586 -1.520209906 -0.71748732 0.3084905356 0.2682536215 1.06 -0.622323199 -0.226665164 0.4736078374 -0.244730193 0.3721075612 2 1 0.4356337576
168 0.5639558716 -0.774025971 -0.054483399 -1.222406984 -0.905542921 -0.875549962 -0.880959136 -0.8811736 0.7170445863 -0.028627193 -0.363346043 -0.130708063 0.4009851801 -0.380693418 0.5825212277 1.897727824 0.1016138495 -0.520058021 0.1726865105 -0.474877321 -1.048583085 -1.043696145 0.5259959785 0.7468821871 -0.408451296 0.5949777746 0.0247827259 -0.148789949 -0.577650535 0.2351002914 0.767149292 0.152907195 0.1135977739 0.7819138455 -0.740428165 0.9920461976 -0.676818882 0.4953865118 0.3434974569 0.4425103813 -0.492104439 1.1104599011 -1.178535021 -0.42382794 -0.702326547 0.9160197302 -1.019690295 0.3109241331 -0.934774915 -0.348631759 -0.226898836 -2.651092436 -0.711019293 -0.004950777 -0.667617222 -0.637760824 -0.081284345 -0.893391794 -0.544225069 1.3019751966 0.3123095007 0.9095151998 -1.923022949 1.81 -0.622323199 -1.55148397 0.0578631044 -0.01830133 0.5233025071 1 1 0.8567397454
170 -0.74550331 -2.105979293 -1.246088066 -2.627139077 -2.336680685 -2.259286265 -2.33069286 -2.28690466 0.0185442565 1.357746871 0.9197196703 0.5022924128 -0.26535784 -0.380693418 1.2519269774 0.7980188798 -0.601388089 -1.897399186 0.1726865105 0.2602067514 -2.38997805 -1.043696145 -0.170537759 0.7468821871 -1.040711522 -0.059884127 0.0247827259 0.6518416824 -0.577650535 -1.115730196 0.0642746704 -0.577170821 0.8012700125 0.1697457309 -1.422507371 -2.27303789 -0.676818882 -1.241882738 -0.994958151 -0.933737502 -1.156739517 -0.768637802 0.0358217331 0.2669300965 -1.297548296 0.2980263793 0.2373097414 0.3109241331 -0.368193717 -2.317719514 0.6420205713 -2.651092436 0.1060503353 0.8342059288 0.2753921041 1.2755216483 -0.081284345 0.7132915914 -1.465808862 -0.512286655 -0.71748732 -0.593046461 -0.09695914 1.52 -0.084054042 -1.55148397 -0.660241434 -0.471159057 0.5233025071 1 2 0.8567397454
171 1.2186854622 0.5579273499 0.5413189341 0.1823251095 -0.189974039 0.5081863414 0.5687745878 0.5245574606 0.7170445863 0.6645598389 0.2781868139 0.5022924128 1.0673282001 1.0858414534 -0.086884522 0.2481644078 0.1016138495 0.1686125615 -0.577835631 0.2602067514 0.2928118803 0.3223771878 -0.867071496 -0.522255965 -0.408451296 -0.059884127 0.0247827259 -0.949421581 0.7869733771 -0.440314953 0.0642746704 -0.577170821 -0.574074465 -0.442422384 -0.058348959 0.1757751758 -0.005937008 0.4953865118 0.3434974569 -0.24561356 1.5018007967 0.4840940001 0.0358217331 -0.42382794 0.4881169502 0.9160197302 0.2373097414 0.8866462915 0.198387482 -0.348631759 -0.226898836 0.1199402194 -0.711019293 -0.844107483 -0.667617222 -0.637760824 -0.891737079 -0.893391794 -0.017605759 -0.361098168 -0.472297601 0.6090028677 -0.462171902 1.02 0.4542151141 -0.226665164 0.1712480316 -0.516444829 0.5233025071 2 1 0.8567397454
172 -0.090773719 -0.774025971 0.5413189341 -0.520040937 -0.189974039 0.5081863414 -0.156092274 -0.17830807 0.7170445863 0.6645598389 0.9197196703 1.1352928884 1.0673282001 1.0858414534 0.5825212277 1.3478733519 0.8046157875 0.8572831439 0.9232086522 0.9952908239 0.2928118803 0.3223771878 0.5259959785 0.7468821871 0.8560691556 0.5949777746 0.7248947338 0.6518416824 1.4692853333 1.5859307792 1.4700239137 1.6130632263 1.4889422511 0.7819138455 0.6237302476 0.1757751758 2.0067086141 1.0744762619 1.6819530649 1.8187582644 1.5018007967 1.736825802 0.64300011 0.2669300965 1.0833386987 0.9160197302 0.8658097595 0.3109241331 1.3315498789 0.3077308263 -0.226898836 0.1199402194 1.7401895925 1.6733626347 2.1614107562 2.2321628846 0.7291683886 0.7132915914 -0.280915414 -0.260305843 -0.423259657 1.210027532 0.9986791451 -0.87 0.9924842706 -0.226665164 -0.509061531 -0.742873693 -1.631225471 1 1 -2.074437839
173 -1.4002329 -2.105979293 -1.246088066 -2.627139077 -2.336680685 -2.259286265 -0.880959136 -2.28690466 -2.076956733 -2.108188289 -0.363346043 -1.396709014 -1.59804388 -1.847228289 -0.086884522 -0.851544536 -2.007391965 -1.897399186 -0.577835631 -0.474877321 -2.38997805 -2.409769479 -2.26013897 -1.791394118 -1.672971748 0.5949777746 -1.37544129 -1.750053213 -1.259962491 -1.115730196 -1.341474573 -1.307248836 -1.261746703 -1.666758613 -2.104586577 -1.456766868 -0.676818882 -1.241882738 -0.994958151 -0.933737502 -1.156739517 -0.768637802 -1.785713397 0.9576881327 -1.297548296 -1.555953673 -1.648190313 -0.840520184 -0.934774915 -2.317719514 -0.226898836 -2.651092436 -0.711019293 -0.844107483 -0.667617222 -0.637760824 -0.891737079 -0.893391794 0.2895888391 -0.00832503 -0.227107881 0.9095151998 0.9986791451 1.01 0.4542151141 -0.226665164 0.662582716 0.4345563968 0.5233025071 1 1 0.8567397454
174 0.5639558716 0.5579273499 0.5413189341 0.8846911562 0.5255948424 -0.18368181 0.5687745878 1.2274229909 1.4155449161 1.357746871 0.9197196703 -0.130708063 0.4009851801 -0.380693418 -0.086884522 0.2481644078 0.8046157875 0.8572831439 1.673730794 0.9952908239 0.2928118803 1.0054138544 0.5259959785 0.7468821871 -1.040711522 -0.059884127 1.4250067416 0.6518416824 1.4692853333 1.5859307792 0.767149292 1.6130632263 0.1135977739 0.7819138455 1.3058094538 0.9920461976 -0.676818882 1.6535660119 -0.994958151 1.1306343228 0.1725306398 1.736825802 1.2501784868 0.9576881327 0.4881169502 0.9160197302 1.4943097777 0.3109241331 1.8981310773 -0.348631759 0.6420205713 0.1199402194 -0.711019293 -0.844107483 -0.667617222 -0.637760824 -0.891737079 -0.893391794 0.9917479197 -0.00832503 0.508461276 0.9095151998 0.6334663833 0.78 3.1455608966 1.7605630443 1.4184822305 1.2044145324 0.59889998 2 1 1.1061703215
176 -1.4002329 1.2239040106 -1.246088066 0.8846911562 1.2411637241 -0.18368181 -0.156092274 0.5245574606 -2.076956733 -0.028627193 -1.646411756 -1.396709014 -0.26535784 -1.113960854 1.2519269774 -0.851544536 0.8046157875 0.8572831439 -2.078879915 -1.945045466 0.9635093628 1.0054138544 0.5259959785 0.1123131108 0.2238089296 -1.369607929 -2.075553298 0.6518416824 -1.259962491 -1.115730196 0.0642746704 -1.307248836 -1.261746703 -1.666758613 -0.740428165 -0.640495846 -0.676818882 -1.241882738 -0.994958151 0.4425103813 -1.156739517 1.736825802 1.2501784868 0.9576881327 1.6785604473 -0.937960323 0.2373097414 0.3109241331 -0.934774915 0.9640934115 0.6420205713 0.8126983834 -0.711019293 -0.004950777 -0.667617222 -0.637760824 -0.891737079 -0.893391794 -0.631994954 -1.016248281 1.1949924896 -0.593046461 -0.827384664 -1.79 2.0690225836 0.4357442385 0.4736078374 0.8874141236 0.2587113518 1 2 0.1695265683
177 -0.74550331 0.5579273499 -0.054483399 0.8846911562 -0.905542921 -0.18368181 -0.156092274 0.5245574606 0.0185442565 1.357746871 -1.646411756 -0.763708538 -0.93170086 -0.380693418 -0.756290272 -0.851544536 -0.601388089 1.5459537263 0.9232086522 0.9952908239 0.9635093628 1.0054138544 1.2225297157 -0.522255965 -0.408451296 -1.369607929 0.0247827259 -0.949421581 -0.577650535 -1.115730196 -0.638599951 -0.577170821 -0.574074465 -0.442422384 -0.740428165 0.1757751758 -0.676818882 -1.241882738 -0.325730347 -0.933737502 -0.492104439 -0.142271901 0.0358217331 0.9576881327 -1.297548296 -0.319966972 0.2373097414 0.8866462915 0.198387482 0.3077308263 0.6420205713 0.8126983834 2.5572592212 2.5125193406 3.1044200823 3.1888041208 0.7291683886 2.3199749765 1.0356328622 0.697221246 0.7046130513 1.210027532 0.9986791451 0.21 -0.622323199 -1.55148397 -2.02086056 0.0722702154 0.3343088247 1 2 0.3429266393
178 -0.090773719 -1.440002632 -0.054483399 -1.222406984 -0.905542921 -0.875549962 -0.880959136 -0.17830807 0.7170445863 -0.028627193 -1.004878899 -0.763708538 -0.26535784 0.3525740177 -0.086884522 -0.851544536 -1.304390027 -0.520058021 -0.577835631 0.2602067514 -1.048583085 -0.360659479 -0.170537759 -0.522255965 0.2238089296 -0.714746028 0.7248947338 -0.148789949 0.104661421 -0.440314953 0.0642746704 -0.577170821 -0.574074465 -0.442422384 -0.058348959 0.1757751758 -0.005937008 -0.662792988 0.3434974569 1.1306343228 -1.156739517 -0.768637802 -0.571356644 -0.42382794 1.0833386987 0.9160197302 0.8658097595 0.8866462915 1.3315498789 0.3077308263 -1.095818244 0.1199402194 -0.711019293 -0.004950777 -0.667617222 -0.637760824 -0.891737079 -0.090050101 0.3334737816 0.0420711328 -0.129031994 0.6090028677 0.9986791451 -0.32 4.2220992097 1.7605630443 0.4736078374 -0.380587511 0.7500949259 2 1 1.7242606042
179 1.8734150528 0.5579273499 -0.054483399 0.1823251095 -0.189974039 1.2000544928 1.2936414496 0.5245574606 0.0185442565 -0.028627193 -1.004878899 0.5022924128 -0.93170086 -0.380693418 -0.086884522 1.897727824 0.1016138495 0.8572831439 -0.577835631 0.2602067514 0.2928118803 -1.043696145 -0.170537759 1.3814512633 0.8560691556 -0.059884127 -0.675329282 -0.148789949 2.1515972894 -0.440314953 0.0642746704 0.152907195 -0.574074465 0.7819138455 -0.058348959 0.9920461976 2.0067086141 -0.083703238 1.0127252609 0.4425103813 1.5018007967 -0.768637802 -1.178535021 0.9576881327 0.4881169502 -0.319966972 -1.019690295 0.8866462915 1.8981310773 0.3077308263 -1.095818244 . 0.1060503353 1.6733626347 1.2184014301 2.2321628846 -0.081284345 -0.893391794 0.2457038966 0.697221246 1.0969166019 -1.494583457 -1.192597426 0.90 -1.698861512 -0.889074567 0.5114028131 0.3439848515 0.6366987165 1 2 1.243662328
180 0.5639558716 -0.108049311 -1.246088066 0.1823251095 0.5255948424 -1.567418113 1.2936414496 -1.58403913 0.7170445863 0.6645598389 0.9197196703 -0.763708538 -0.93170086 0.3525740177 0.5825212277 -0.301690064 0.8046157875 0.8572831439 0.9232086522 0.9952908239 0.2928118803 0.3223771878 0.5259959785 0.1123131108 0.2238089296 -0.059884127 0.7248947338 -0.148789949 0.7869733771 0.9105155353 0.767149292 0.8829852107 0.8012700125 0.1697457309 -0.058348959 -0.640495846 -0.676818882 -1.241882738 -0.994958151 -0.933737502 -1.156739517 -0.768637802 0.0358217331 0.2669300965 -1.297548296 0.2980263793 0.2373097414 0.8866462915 -0.368193717 -0.348631759 -0.226898836 0.1199402194 -0.711019293 -0.844107483 -0.667617222 -0.637760824 -0.891737079 -0.893391794 0.6845533219 0.0420711328 0.1651956692 0.3084905356 0.2682536215 1.32 0.9924842706 0.4357442385 1.5696621334 1.1591287597 0.5611012435 2 2 0.9775551387
181 0.5639558716 -0.108049311 1.1371212674 0.8846911562 1.2411637241 -0.18368181 -0.880959136 0.5245574606 -1.378456403 -1.415001257 -1.004878899 -0.763708538 -0.93170086 0.3525740177 -0.756290272 -0.851544536 -2.007391965 0.8572831439 0.9232086522 0.9952908239 0.9635093628 1.0054138544 0.5259959785 0.1123131108 0.2238089296 -1.369607929 0.0247827259 0.6518416824 0.104661421 0.2351002914 -0.638599951 -0.577170821 -0.574074465 0.1697457309 -0.740428165 0.9920461976 0.6649448662 -0.662792988 -0.994958151 -0.933737502 -1.156739517 -0.768637802 0.0358217331 -1.805344012 0.4881169502 -0.319966972 0.8658097595 0.8866462915 1.8981310773 0.9640934115 0.6420205713 0.8126983834 0.1060503353 -0.004950777 -0.667617222 -0.637760824 -0.081284345 -0.090050101 0.0701641264 0.0924672953 0.2632715568 0.0079782035 0.2682536215 -1.67 0.4542151141 -0.226665164 -0.622446459 -0.833445238 0.1831138789 2 1 0.0100139657
182 1.2186854622 -0.108049311 0.5413189341 -0.520040937 -0.189974039 0.5081863414 -0.156092274 -0.17830807 -0.679956073 -0.721814225 -0.363346043 0.5022924128 0.4009851801 -0.380693418 -0.756290272 1.3478733519 0.1016138495 0.1686125615 -0.577835631 0.9952908239 0.2928118803 -0.360659479 -0.170537759 -0.522255965 0.2238089296 -0.059884127 0.7248947338 -0.949421581 1.4692853333 1.5859307792 0.767149292 0.8829852107 0.8012700125 -0.442422384 -0.740428165 0.1757751758 2.0067086141 1.0744762619 1.6819530649 1.8187582644 0.1725306398 1.1104599011 0.0358217331 -0.42382794 1.0833386987 -0.319966972 0.2373097414 0.3109241331 1.3315498789 -0.348631759 -0.226898836 -0.572817945 1.7401895925 0.8342059288 1.2184014301 1.2755216483 0.7291683886 -0.090050101 -0.895304609 -0.461890493 -0.668449376 -0.593046461 -1.557810187 -0.66 -1.698861512 1.7605630443 -0.395676604 -0.471159057 -0.459464641 1 1 -0.99259281
183 -0.74550331 -2.105979293 -0.650285732 0.8846911562 -0.189974039 -0.875549962 -2.33069286 -1.58403913 -0.679956073 -0.721814225 -1.004878899 -1.396709014 0.4009851801 -0.380693418 1.2519269774 1.3478733519 -0.601388089 -0.520058021 0.1726865105 -1.209961394 0.9635093628 -1.043696145 0.5259959785 -1.156825042 0.8560691556 1.2498396759 -1.37544129 0.6518416824 -0.577650535 -0.440314953 0.767149292 0.8829852107 -1.261746703 -1.666758613 0.6237302476 0.9920461976 -0.676818882 -0.662792988 0.3434974569 -0.933737502 -0.492104439 -0.142271901 1.2501784868 0.9576881327 1.0833386987 -0.937960323 -1.019690295 -1.991964501 -0.934774915 0.9640934115 0.6420205713 0.8126983834 -0.711019293 -0.844107483 -0.667617222 -0.637760824 -0.891737079 -0.893391794 -0.588110012 0.243655783 0.0180818377 -0.593046461 -1.192597426 -1.64 2.0690225836 0.4357442385 0.8515575946 0.8874141236 0.5611012435 2 1 0.9775551387
184 -0.74550331 -0.774025971 0.5413189341 0.8846911562 1.2411637241 1.2000544928 0.5687745878 -0.17830807 1.4155449161 1.357746871 0.9197196703 1.768293364 0.4009851801 1.0858414534 0.5825212277 -0.851544536 0.1016138495 0.1686125615 0.9232086522 0.9952908239 0.9635093628 1.0054138544 1.2225297157 0.7468821871 0.8560691556 0.5949777746 -1.37544129 -1.750053213 -0.577650535 0.9105155353 1.4700239137 0.152907195 -1.261746703 1.39408196 1.3058094538 0.9920461976 1.3358267402 -0.662792988 -0.994958151 -0.933737502 0.8371657183 -0.768637802 0.64300011 0.2669300965 -1.297548296 0.9160197302 1.4943097777 0.3109241331 -0.934774915 -0.348631759 0.6420205713 -1.265576108 -0.711019293 0.8342059288 0.2753921041 -0.637760824 -0.891737079 -0.090050101 -0.149260586 0.5964289209 1.1459545458 1.210027532 0.9986791451 0.10 -1.160592355 -1.55148397 0.4736078374 -2.961876554 0.4855037706 1 1 0.7428319627
185 1.2186854622 -0.774025971 0.5413189341 0.8846911562 -0.189974039 0.5081863414 -0.880959136 -0.17830807 -0.679956073 -0.028627193 -1.646411756 -0.763708538 -0.93170086 -1.113960854 -1.425696022 -0.851544536 0.1016138495 -0.520058021 -1.328357773 -1.209961394 -0.377885602 0.3223771878 -0.867071496 0.1123131108 -0.408451296 -0.714746028 0.0247827259 -0.949421581 0.104661421 -0.440314953 0.0642746704 -1.307248836 -1.261746703 0.1697457309 -0.058348959 -0.640495846 -0.676818882 0.4953865118 -0.325730347 -0.933737502 -1.156739517 -0.768637802 -1.785713397 0.2669300965 -0.702326547 -0.319966972 -0.391190277 0.3109241331 -0.934774915 0.3077308263 0.6420205713 0.8126983834 -0.711019293 -0.844107483 -0.667617222 -0.637760824 -0.891737079 -0.893391794 -0.149260586 -0.260305843 -0.71748732 0.3084905356 -1.923022949 0.66 0.4542151141 1.7605630443 1.2295073518 0.2081275334 0.4099062977 2 2 0.532864927
186 -0.74550331 -1.440002632 -0.650285732 -1.924773031 -0.905542921 -0.875549962 -0.880959136 -0.8811736 -0.679956073 -0.721814225 0.9197196703 -1.396709014 -1.59804388 -1.847228289 0.5825212277 0.7980188798 0.1016138495 -1.208728603 -2.078879915 -1.209961394 -0.377885602 0.3223771878 0.5259959785 -1.791394118 -1.672971748 0.5949777746 0.7248947338 0.6518416824 0.7869733771 -1.115730196 -1.341474573 -1.307248836 -1.261746703 -1.666758613 -2.104586577 -0.640495846 -0.676818882 -1.241882738 -0.994958151 -0.933737502 -1.156739517 -0.768637802 -1.785713397 -1.114585976 -0.107104798 1.5340130811 -1.648190313 0.8866462915 -0.934774915 0.9640934115 0.6420205713 0.8126983834 0.9231199639 -0.844107483 -0.667617222 -0.637760824 2.3500738557 2.3199749765 -2.431277598 0.243655783 -3.41457423 -0.292534129 -0.462171902 0.44 -1.160592355 1.0981536414 -1.151576119 0.6156994875 -0.68625706 1 2 -1.252898412
187 -1.4002329 1.2239040106 -0.650285732 0.8846911562 1.2411637241 1.2000544928 0.5687745878 0.5245574606 -0.679956073 -0.721814225 -1.004878899 0.5022924128 -1.59804388 -0.380693418 1.2519269774 0.7980188798 0.1016138495 0.8572831439 -2.078879915 -1.209961394 0.9635093628 1.0054138544 1.2225297157 1.3814512633 1.4883293816 0.5949777746 0.7248947338 1.4524733141 2.1515972894 2.2613460231 0.767149292 -0.577170821 0.8012700125 0.7819138455 1.3058094538 0.1757751758 -0.676818882 -0.662792988 -0.994958151 -0.933737502 -0.492104439 0.4840940001 0.64300011 0.2669300965 1.6785604473 -0.319966972 0.2373097414 0.8866462915 -0.934774915 0.9640934115 0.6420205713 0.8126983834 -0.711019293 2.5125193406 3.1044200823 3.1888041208 -0.081284345 1.5166332839 0.2895888391 0.7476174085 0.3123095007 0.3084905356 0.2682536215 -0.76 -0.622323199 -0.889074567 -1.038191192 0.4345563968 0.3343088247 1 2 0.3429266393
188 -0.090773719 -0.774025971 -0.054483399 -1.222406984 -0.905542921 -0.875549962 -0.880959136 -0.8811736 0.0185442565 -0.028627193 0.2781868139 -0.130708063 -0.26535784 -0.380693418 -0.756290272 -0.851544536 -0.601388089 -0.520058021 0.1726865105 0.2602067514 -0.377885602 -0.360659479 -0.867071496 -0.522255965 -0.408451296 -0.059884127 0.0247827259 -0.148789949 -1.259962491 -1.115730196 -0.638599951 -1.307248836 -1.261746703 -0.442422384 -0.740428165 -0.640495846 -0.676818882 -0.662792988 -0.994958151 -0.933737502 0.1725306398 -0.768637802 -0.571356644 -0.42382794 -0.702326547 -1.555953673 -1.019690295 -0.264798025 -0.934774915 -1.661356929 0.6420205713 0.1199402194 -0.711019293 -0.004950777 0.2753921041 0.3188804121 -0.891737079 -0.090050101 -0.149260586 -1.016248281 -0.71748732 0.9095151998 0.2682536215 1.17 -0.084054042 0.4357442385 -0.69803641 -0.924016784 0.59889998 1 1 1.1061703215
189 -0.74550331 -0.108049311 -1.246088066 0.8846911562 1.2411637241 -1.567418113 -1.605825998 -0.17830807 0.0185442565 -0.028627193 -1.646411756 -1.396709014 -0.93170086 -1.113960854 -1.425696022 -0.851544536 -0.601388089 0.1686125615 -1.328357773 -1.209961394 -1.719280567 -0.360659479 0.5259959785 -1.156825042 0.8560691556 1.2498396759 0.0247827259 -0.148789949 -1.259962491 -1.115730196 -1.341474573 -1.307248836 -1.261746703 -1.666758613 -2.104586577 0.9920461976 -0.676818882 -1.241882738 -0.994958151 -0.933737502 -1.156739517 -0.768637802 -1.785713397 -2.496102048 -1.297548296 -1.555953673 -1.648190313 -1.991964501 -0.934774915 -0.348631759 0.6420205713 0.8126983834 1.7401895925 0.8342059288 0.2753921041 1.2755216483 -0.891737079 1.5166332839 -2.299622771 -2.981698621 -3.169384511 0.3084905356 -0.09695914 -0.77 -0.084054042 -0.226665164 -0.282291677 0.7515568056 -0.005879803 1 1 -0.340508634
190 1.8734150528 1.2239040106 1.7329236006 0.8846911562 0.5255948424 1.2000544928 1.2936414496 1.2274229909 1.4155449161 -0.028627193 1.5612525268 1.768293364 0.4009851801 -0.380693418 1.2519269774 1.897727824 1.5076177256 1.5459537263 0.1726865105 0.2602067514 0.9635093628 1.0054138544 0.5259959785 0.7468821871 0.8560691556 0.5949777746 0.7248947338 0.6518416824 1.4692853333 1.5859307792 0.767149292 1.6130632263 0.1135977739 0.7819138455 0.6237302476 0.9920461976 -0.676818882 1.6535660119 1.0127252609 0.4425103813 0.8371657183 -0.768637802 1.2501784868 0.9576881327 1.6785604473 1.5340130811 1.4943097777 0.8866462915 1.8981310773 0.9640934115 0.6420205713 0.8126983834 -0.711019293 -0.844107483 -0.667617222 -0.637760824 -0.891737079 -0.893391794 1.0356328622 0.7476174085 1.1459545458 1.210027532 0.9986791451 -0.47 2.6072917401 1.7605630443 1.4562772062 0.6156994875 0.2587113518 2 2 0.1695265683
191 -0.74550331 -0.774025971 -1.246088066 -1.222406984 -0.189974039 -0.18368181 -0.156092274 -0.17830807 0.0185442565 -0.028627193 0.2781868139 -0.130708063 -0.26535784 -0.380693418 -0.086884522 0.2481644078 0.1016138495 0.1686125615 0.1726865105 -0.474877321 -0.377885602 -0.360659479 -0.170537759 -0.522255965 -1.040711522 -0.059884127 0.0247827259 -0.949421581 -0.577650535 -0.440314953 0.767149292 -0.577170821 -1.261746703 0.1697457309 -0.058348959 -2.27303789 -0.676818882 -1.241882738 -0.994958151 -0.24561356 -0.492104439 0.4840940001 -1.178535021 -0.42382794 -0.702326547 0.2980263793 -1.019690295 0.8866462915 -0.368193717 -0.348631759 -1.095818244 -0.572817945 -0.711019293 -0.844107483 -0.667617222 -0.637760824 -0.081284345 -0.090050101 -0.149260586 0.4956365958 0.2632715568 1.210027532 0.9986791451 -1.48 0.4542151141 -0.889074567 -0.282291677 0.0722702154 0.3343088247 1 2 0.3429266393
192 -1.4002329 -0.774025971 -0.054483399 -1.222406984 -1.621111803 -0.18368181 -0.156092274 -0.17830807 -2.076956733 -0.721814225 -1.646411756 -1.396709014 -0.93170086 -1.113960854 -0.756290272 -0.851544536 -1.304390027 0.8572831439 0.1726865105 -0.474877321 -1.048583085 -0.360659479 0.5259959785 0.1123131108 0.8560691556 -1.369607929 -2.075553298 -1.750053213 -0.577650535 -1.115730196 -1.341474573 -1.307248836 -1.261746703 0.1697457309 -0.058348959 -1.456766868 -0.676818882 -1.241882738 -0.325730347 -0.933737502 -0.492104439 -0.768637802 0.0358217331 -0.42382794 -1.297548296 -1.555953673 0.2373097414 -0.840520184 -0.934774915 0.3077308263 -0.226898836 0.1199402194 -0.711019293 -0.004950777 -0.667617222 -0.637760824 -0.891737079 0.7132915914 0.5090135518 0.7476174085 -0.227107881 1.210027532 0.9986791451 -0.05 0.9924842706 -0.889074567 -1.794090706 0.6609852602 -0.119276013 1 2 -0.524594219
193 -0.090773719 1.2239040106 -0.650285732 0.8846911562 0.5255948424 -0.18368181 1.2936414496 0.5245574606 0.7170445863 0.6645598389 1.5612525268 1.1352928884 -0.26535784 0.3525740177 1.2519269774 -0.851544536 0.8046157875 0.8572831439 0.1726865105 0.2602067514 0.9635093628 1.0054138544 0.5259959785 0.7468821871 0.8560691556 1.2498396759 0.7248947338 0.6518416824 -0.577650535 -0.440314953 0.767149292 -0.577170821 0.1135977739 1.39408196 1.3058094538 0.9920461976 1.3358267402 -0.083703238 0.3434974569 -0.933737502 -1.156739517 -0.768637802 0.64300011 0.9576881327 -0.107104798 1.5340130811 0.8658097595 0.8866462915 -0.368193717 0.9640934115 0.6420205713 0.8126983834 -0.711019293 -0.004950777 -0.667617222 -0.637760824 -0.891737079 -0.090050101 1.1672876898 0.243655783 0.9988407143 -0.292534129 -0.827384664 1.43 0.4542151141 0.4357442385 1.4184822305 1.113842987 0.7122961894 1 2 1.5508605332
194 -0.74550331 -0.774025971 -1.246088066 0.8846911562 -0.189974039 -2.259286265 -2.33069286 -2.28690466 -2.076956733 -2.108188289 -1.646411756 -1.396709014 -1.59804388 -1.847228289 -2.095101771 -0.851544536 -1.304390027 -1.897399186 0.1726865105 0.2602067514 -1.048583085 -2.409769479 -2.26013897 -1.791394118 -1.672971748 -2.024469831 -2.075553298 -0.148789949 -1.259962491 -1.115730196 -1.341474573 -1.307248836 -1.261746703 -1.666758613 -2.104586577 -0.640495846 -0.676818882 -0.083703238 -0.994958151 -0.933737502 -1.156739517 -0.768637802 -1.785713397 -1.805344012 -1.297548296 -1.555953673 -1.648190313 -1.991964501 -0.934774915 0.3077308263 0.6420205713 -1.265576108 -0.711019293 -0.004950777 -0.667617222 0.3188804121 0.7291683886 -0.893391794 -0.588110012 -0.109117355 -1.10979087 1.210027532 0.9986791451 -1.65 -0.084054042 0.4357442385 0.8515575946 -0.425873284 0.5233025071 1 2 0.8567397454
195 1.2186854622 1.2239040106 1.7329236006 0.8846911562 1.2411637241 1.2000544928 0.5687745878 0.5245574606 1.4155449161 1.357746871 1.5612525268 0.5022924128 1.0673282001 1.8191088891 1.2519269774 1.3478733519 0.8046157875 1.5459537263 1.673730794 1.7303748965 0.9635093628 1.0054138544 0.5259959785 0.7468821871 0.8560691556 1.2498396759 1.4250067416 1.4524733141 1.4692853333 1.5859307792 1.4700239137 1.6130632263 1.4889422511 0.7819138455 1.3058094538 0.9920461976 2.0067086141 1.6535660119 2.351180869 1.8187582644 1.5018007967 1.736825802 1.2501784868 0.9576881327 1.6785604473 0.9160197302 1.4943097777 -0.264798025 0.7649686804 0.9640934115 0.6420205713 0.8126983834 -0.711019293 -0.844107483 -0.667617222 -0.637760824 -0.891737079 -0.893391794 -0.588110012 -1.016248281 0.0671197815 0.6090028677 0.9986791451 -1.80 -0.622323199 1.7605630443 -0.282291677 -0.878731011 0.2209126153 1 1 0.0881747153
196 1.2186854622 0.5579273499 0.5413189341 0.1823251095 0.5255948424 0.5081863414 0.5687745878 0.5245574606 0.7170445863 0.6645598389 0.9197196703 1.1352928884 1.0673282001 1.0858414534 0.5825212277 1.3478733519 0.8046157875 0.8572831439 0.9232086522 0.9952908239 0.2928118803 0.3223771878 0.5259959785 0.7468821871 0.8560691556 0.5949777746 0.7248947338 1.4524733141 1.4692853333 1.5859307792 1.4700239137 1.6130632263 1.4889422511 0.7819138455 0.6237302476 0.1757751758 2.0067086141 1.0744762619 0.3434974569 0.4425103813 1.5018007967 1.1104599011 0.64300011 0.2669300965 1.0833386987 0.9160197302 0.8658097595 0.8866462915 0.7649686804 0.3077308263 -0.226898836 0.1199402194 1.7401895925 0.8342059288 1.2184014301 0.3188804121 0.7291683886 0.7132915914 -1.94854323 0.5460327583 0.3123095007 0.0079782035 -0.09695914 -1.81 -0.084054042 0.4357442385 0.1334530559 0.977985669 -7.338834678 1 1 -4.290550355
197 -1.4002329 -0.108049311 0.5413189341 0.1823251095 1.2411637241 0.5081863414 -1.605825998 -0.17830807 -1.378456403 0.6645598389 -1.004878899 -1.396709014 0.4009851801 1.0858414534 -1.425696022 1.897727824 0.1016138495 0.8572831439 0.9232086522 -1.209961394 0.9635093628 0.3223771878 -0.170537759 -1.156825042 -1.040711522 -0.059884127 0.0247827259 0.6518416824 -0.577650535 0.9105155353 0.767149292 -0.577170821 0.1135977739 -0.442422384 -0.058348959 0.9920461976 -0.676818882 -0.083703238 -0.325730347 1.8187582644 -0.492104439 -0.768637802 0.0358217331 0.2669300965 0.4881169502 -0.937960323 -1.019690295 -1.991964501 -0.934774915 0.9640934115 0.6420205713 0.8126983834 -0.711019293 -0.844107483 0.2753921041 1.2755216483 -0.081284345 -0.893391794 -2.782357139 0.5460327583 0.7536509951 0.3084905356 0.9986791451 -1.42 -0.084054042 0.4357442385 -0.282291677 1.0685572143 -0.005879803 1 2 -0.340508634
198 -1.4002329 -0.774025971 0.5413189341 0.8846911562 1.2411637241 1.2000544928 -0.156092274 -0.8811736 1.4155449161 1.357746871 1.5612525268 0.5022924128 0.4009851801 1.0858414534 1.2519269774 -0.851544536 -0.601388089 0.1686125615 0.1726865105 -1.209961394 0.9635093628 1.0054138544 1.2225297157 0.7468821871 0.8560691556 0.5949777746 0.7248947338 0.6518416824 0.104661421 1.5859307792 0.0642746704 -0.577170821 0.1135977739 0.1697457309 0.6237302476 0.1757751758 0.6649448662 -1.241882738 -0.994958151 -0.933737502 -1.156739517 0.4840940001 1.2501784868 0.9576881327 -0.107104798 -0.319966972 0.8658097595 0.3109241331 -0.368193717 0.3077308263 0.6420205713 0.8126983834 -0.711019293 -0.844107483 -0.667617222 -0.637760824 -0.891737079 -0.893391794 0.7284382645 0.4956365958 -0.71748732 0.6090028677 0.9986791451 -0.20 -0.622323199 1.7605630443 -1.038191192 -1.829732237 0.4477050341 1 2 0.6350844436
199 1.8734150528 1.2239040106 1.7329236006 0.8846911562 1.2411637241 1.2000544928 1.2936414496 1.2274229909 0.7170445863 1.357746871 0.9197196703 -0.130708063 0.4009851801 1.0858414534 1.2519269774 1.897727824 1.5076177256 1.5459537263 0.9232086522 0.9952908239 0.9635093628 1.0054138544 0.5259959785 0.7468821871 0.8560691556 1.2498396759 0.7248947338 -0.148789949 -0.577650535 -0.440314953 -0.638599951 -0.577170821 1.4889422511 1.39408196 1.3058094538 0.1757751758 0.6649448662 1.0744762619 1.0127252609 2.5068822059 1.5018007967 1.736825802 1.2501784868 0.9576881327 1.0833386987 1.5340130811 1.4943097777 0.8866462915 -0.934774915 0.9640934115 0.6420205713 0.8126983834 0.1060503353 -0.844107483 -0.667617222 -0.637760824 0.7291683886 0.7132915914 0.5090135518 0.243655783 0.0180818377 0.9095151998 0.9986791451 0.52 2.6072917401 0.4357442385 0.2846329588 -0.69758792 -1.177640634 1 1 -1.721842599
200 -0.090773719 -0.774025971 1.1371212674 0.1823251095 -0.905542921 0.5081863414 1.2936414496 1.2274229909 0.7170445863 0.6645598389 -1.004878899 1.1352928884 -0.93170086 -1.113960854 1.2519269774 -0.301690064 0.1016138495 0.1686125615 0.9232086522 0.9952908239 0.2928118803 1.0054138544 0.5259959785 0.7468821871 0.2238089296 1.2498396759 0.0247827259 0.6518416824 0.7869733771 -0.440314953 -0.638599951 0.152907195 -0.574074465 0.7819138455 0.6237302476 0.1757751758 -0.676818882 1.0744762619 -0.994958151 -0.24561356 0.1725306398 -0.142271901 0.64300011 0.2669300965 0.4881169502 0.9160197302 0.8658097595 0.3109241331 -0.368193717 0.3077308263 0.6420205713 0.1199402194 -0.711019293 -0.844107483 -0.667617222 -0.637760824 -0.891737079 -0.893391794 -0.588110012 0.4956365958 0.2632715568 1.210027532 0.2682536215 0.56 -0.622323199 -0.889074567 0.8893525703 0.4345563968 0.6366987165 1 2 1.243662328
201 0.5639558716 -0.774025971 0.5413189341 -0.520040937 -0.905542921 -1.567418113 -1.605825998 -0.8811736 -0.679956073 -0.028627193 -0.363346043 -0.130708063 1.0673282001 0.3525740177 -0.086884522 -0.301690064 0.1016138495 -0.520058021 0.9232086522 0.9952908239 -0.377885602 -1.043696145 -0.867071496 0.7468821871 0.2238089296 -0.714746028 0.0247827259 0.6518416824 0.104661421 0.2351002914 1.4700239137 0.8829852107 0.1135977739 -1.054590498 -0.740428165 -2.27303789 0.6649448662 -0.662792988 -0.994958151 -0.24561356 -0.492104439 -0.142271901 -0.571356644 -1.805344012 0.4881169502 . -0.391190277 -1.416242342 -0.368193717 -1.004994344 -1.964737652 -0.572817945 0.9231199639 1.6733626347 1.2184014301 1.2755216483 0.7291683886 -0.090050101 -0.500340127 -0.915455956 -0.766525264 -0.593046461 -0.462171902 -1.33 -0.622323199 0.4357442385 0.2846329588 -0.335301739 0.2587113518 2 1 0.1695265683
202 -0.74550331 0.5579273499 -0.054483399 0.8846911562 -0.189974039 1.2000544928 -0.156092274 0.5245574606 -0.679956073 -2.108188289 -1.004878899 0.5022924128 1.0673282001 -0.380693418 0.5825212277 -0.851544536 -1.304390027 -1.208728603 -2.078879915 -1.209961394 0.9635093628 1.0054138544 -0.867071496 0.1123131108 -0.408451296 -1.369607929 0.0247827259 -1.750053213 -1.259962491 -1.115730196 -1.341474573 -1.307248836 -1.261746703 -1.666758613 1.3058094538 0.9920461976 -0.676818882 1.0744762619 -0.994958151 -0.933737502 0.1725306398 -0.768637802 1.2501784868 0.2669300965 -1.297548296 -1.555953673 -1.648190313 0.3109241331 -0.934774915 0.9640934115 0.6420205713 0.8126983834 -0.711019293 -0.844107483 0.2753921041 -0.637760824 -0.081284345 -0.090050101 0.0701641264 -1.016248281 0.7536509951 1.210027532 0.9986791451 -0.57 0.9924842706 -0.889074567 0.4736078374 0.4345563968 0.4855037706 1 2 0.7428319627
203 0.5639558716 1.2239040106 0.5413189341 0.8846911562 1.2411637241 -1.567418113 -2.33069286 -1.58403913 -2.076956733 1.357746871 -1.646411756 -0.763708538 1.73367122 1.8191088891 1.2519269774 1.897727824 1.5076177256 0.1686125615 0.9232086522 1.7303748965 0.9635093628 0.3223771878 0.5259959785 -1.791394118 -1.672971748 -2.024469831 -2.075553298 -0.148789949 -1.259962491 -1.115730196 1.4700239137 0.8829852107 -1.261746703 -1.666758613 1.3058094538 0.1757751758 -0.676818882 -1.241882738 1.6819530649 -0.24561356 -0.492104439 -0.142271901 -1.178535021 -1.805344012 -0.702326547 -0.937960323 -1.019690295 0.8866462915 -0.934774915 0.9640934115 0.6420205713 0.8126983834 -0.711019293 0.8342059288 1.2184014301 -0.637760824 -0.891737079 -0.090050101 -0.544225069 -0.512286655 -0.178069938 0.6090028677 0.6334663833 0.88 0.9924842706 -0.226665164 -0.282291677 -0.063587103 -0.04367854 1 1 -0.403778826
204 0.5639558716 0.5579273499 1.1371212674 0.8846911562 0.5255948424 1.2000544928 1.2936414496 0.5245574606 0.0185442565 -0.721814225 -0.363346043 -1.396709014 -0.26535784 0.3525740177 0.5825212277 1.3478733519 0.8046157875 0.8572831439 0.1726865105 0.2602067514 0.9635093628 1.0054138544 1.2225297157 0.1123131108 0.8560691556 1.2498396759 0.7248947338 1.4524733141 0.7869733771 -1.115730196 0.0642746704 -0.577170821 -0.574074465 0.1697457309 -0.058348959 0.9920461976 1.3358267402 1.6535660119 1.6819530649 2.5068822059 0.8371657183 2.3631917029 1.2501784868 0.9576881327 0.4881169502 0.2980263793 0.8658097595 0.8866462915 -0.368193717 0.9640934115 0.6420205713 0.8126983834 0.9231199639 -0.844107483 -0.667617222 -0.637760824 0.7291683886 -0.090050101 0.2895888391 1.0499943839 0.7536509951 1.210027532 0.6334663833 -0.74 2.6072917401 1.0981536414 1.2673023276 0.9326998963 0.4099062977 1 2 0.532864927
205 -0.74550331 -2.105979293 -1.246088066 -1.222406984 -0.189974039 -2.259286265 -2.33069286 0.5245574606 0.0185442565 -0.721814225 0.9197196703 -0.130708063 0.4009851801 0.3525740177 1.2519269774 1.897727824 -0.601388089 -1.208728603 0.9232086522 0.9952908239 -2.38997805 0.3223771878 -1.563605233 0.1123131108 0.2238089296 1.2498396759 0.7248947338 -0.949421581 -1.259962491 -1.115730196 -0.638599951 0.152907195 0.1135977739 1.39408196 0.6237302476 0.9920461976 -0.676818882 -0.662792988 -0.325730347 1.1306343228 2.1664358752 -0.768637802 -1.178535021 0.9576881327 -1.297548296 0.2980263793 0.8658097595 -0.840520184 0.198387482 -2.317719514 -0.226898836 -2.651092436 -0.711019293 -0.844107483 -0.667617222 -0.637760824 -0.891737079 -0.893391794 1.1672876898 0.9995982213 0.7536509951 -2.095608121 0.9986791451 1.12 -0.084054042 1.7605630443 1.0405324732 0.8874141236 0.2587113518 1 1 0.1695265683
208 -0.090773719 0.5579273499 -1.246088066 0.8846911562 -0.189974039 1.2000544928 0.5687745878 1.2274229909 0.7170445863 -0.721814225 0.9197196703 -0.763708538 0.4009851801 1.0858414534 -0.086884522 1.897727824 0.8046157875 0.8572831439 -1.328357773 0.9952908239 -0.377885602 1.0054138544 1.2225297157 -1.156825042 0.2238089296 0.5949777746 -0.675329282 0.6518416824 -1.259962491 -0.440314953 1.4700239137 -1.307248836 0.1135977739 1.39408196 1.3058094538 -2.27303789 -0.676818882 1.0744762619 -0.325730347 -0.24561356 2.1664358752 0.4840940001 0.0358217331 0.2669300965 -0.702326547 0.2980263793 -1.019690295 0.8866462915 0.7649686804 0.3077308263 0.6420205713 0.8126983834 -0.711019293 0.8342059288 -0.667617222 -0.637760824 0.7291683886 -0.090050101 0.7284382645 -0.159513517 0.7536509951 0.3084905356 0.9986791451 -0.05 0.4542151141 1.7605630443 1.2295073518 0.7062710329 0.5611012435 2 2 0.9775551387
209 0.5639558716 0.5579273499 -1.246088066 0.8846911562 0.5255948424 -0.18368181 -0.880959136 -0.8811736 -2.076956733 -2.108188289 -1.004878899 -1.396709014 -0.26535784 -1.113960854 -1.425696022 -0.851544536 -0.601388089 0.1686125615 -2.078879915 -1.209961394 0.9635093628 1.0054138544 -0.867071496 -1.791394118 0.2238089296 -0.059884127 -2.075553298 0.6518416824 0.104661421 0.2351002914 -0.638599951 -0.577170821 -1.261746703 -1.666758613 -2.104586577 0.9920461976 -0.676818882 -1.241882738 -0.994958151 -0.933737502 -0.492104439 -0.768637802 0.0358217331 -0.42382794 -1.297548296 -1.555953673 -1.648190313 -1.416242342 -0.934774915 0.3077308263 0.6420205713 0.8126983834 1.7401895925 1.6733626347 3.1044200823 2.2321628846 2.3500738557 2.3199749765 -1.026959437 0.4956365958 -0.668449376 0.0079782035 -1.923022949 -1.16 -1.698861512 -0.226665164 -0.849216313 -0.01830133 0.6366987165 1 1 1.243662328
210 1.8734150528 1.2239040106 -1.246088066 0.8846911562 1.2411637241 -0.18368181 -0.880959136 -0.17830807 -2.076956733 -2.108188289 -1.646411756 -0.763708538 -1.59804388 1.8191088891 -0.086884522 -0.851544536 1.5076177256 0.8572831439 -2.078879915 0.2602067514 0.9635093628 0.3223771878 1.2225297157 1.3814512633 0.2238089296 0.5949777746 -2.075553298 0.6518416824 0.7869733771 -0.440314953 -1.341474573 -0.577170821 1.4889422511 -1.666758613 -1.422507371 0.9920461976 -0.676818882 -1.241882738 1.6819530649 -0.933737502 -1.156739517 2.3631917029 0.64300011 -0.42382794 1.0833386987 -1.555953673 1.4943097777 -1.991964501 -0.934774915 0.9640934115 0.6420205713 -0.572817945 -0.711019293 0.8342059288 1.2184014301 2.2321628846 1.5396211222 1.5166332839 -1.114729322 0.0924672953 -0.913639095 0.6090028677 -1.557810187 -1.38 -0.622323199 -0.226665164 0.8515575946 0.9326998963 0.5233025071 1 2 0.8567397454
211 -1.4002329 1.2239040106 -1.246088066 0.8846911562 0.5255948424 -1.567418113 0.5687745878 0.5245574606 0.0185442565 -0.028627193 -1.004878899 -1.396709014 -0.93170086 -1.847228289 -0.086884522 -0.301690064 -2.007391965 -1.208728603 -0.577835631 -1.209961394 0.9635093628 1.0054138544 -1.563605233 -1.791394118 -0.408451296 -0.714746028 -0.675329282 -0.148789949 -0.577650535 -0.440314953 0.0642746704 -0.577170821 -1.261746703 -1.054590498 0.6237302476 -0.640495846 -0.676818882 -1.241882738 -0.994958151 -0.24561356 -0.492104439 -0.768637802 -0.571356644 0.2669300965 -0.702326547 -0.319966972 -1.648190313 -0.264798025 0.198387482 0.3077308263 -1.095818244 0.1199402194 -0.711019293 -0.004950777 0.2753921041 -0.637760824 -0.891737079 -0.090050101 1.0795178048 0.9492020587 0.7536509951 0.0079782035 0.2682536215 1.34 0.9924842706 0.4357442385 -0.69803641 -0.01830133 0.4855037706 1 1 0.7428319627
212 1.2186854622 1.2239040106 1.7329236006 0.8846911562 -0.189974039 -0.18368181 0.5687745878 1.2274229909 -1.378456403 -1.415001257 0.9197196703 -0.763708538 0.4009851801 1.0858414534 1.2519269774 -0.851544536 1.5076177256 1.5459537263 0.1726865105 0.2602067514 0.9635093628 1.0054138544 0.5259959785 0.7468821871 -0.408451296 -1.369607929 0.0247827259 -1.750053213 -1.259962491 -1.115730196 -0.638599951 -0.577170821 0.1135977739 1.39408196 0.6237302476 0.1757751758 2.6775904881 1.0744762619 -0.325730347 -0.933737502 -1.156739517 -0.142271901 1.2501784868 0.9576881327 1.6785604473 -0.937960323 0.8658097595 0.8866462915 -0.934774915 0.9640934115 0.6420205713 0.8126983834 0.1060503353 -0.844107483 1.2184014301 1.2755216483 1.5396211222 1.5166332839 -2.124083 -1.016248281 -0.71748732 -0.593046461 -1.557810187 1.73 0.4542151141 -0.889074567 -1.983065585 -2.735447691 0.4477050341 1 2 0.6350844436
214 1.2186854622 0.5579273499 1.1371212674 0.8846911562 1.2411637241 1.2000544928 0.5687745878 0.5245574606 0.7170445863 0.6645598389 0.2781868139 -0.763708538 1.0673282001 1.0858414534 0.5825212277 -0.301690064 0.8046157875 0.8572831439 0.9232086522 0.9952908239 0.2928118803 0.3223771878 -0.867071496 -0.522255965 -0.408451296 0.5949777746 0.7248947338 0.6518416824 0.7869733771 0.9105155353 0.0642746704 0.8829852107 1.4889422511 0.7819138455 0.6237302476 0.1757751758 1.3358267402 1.0744762619 1.0127252609 -0.24561356 0.8371657183 1.1104599011 1.2501784868 0.2669300965 1.0833386987 0.2980263793 1.4943097777 0.3109241331 1.3315498789 0.3077308263 0.6420205713 0.8126983834 0.1060503353 -0.844107483 -0.667617222 -0.637760824 1.5396211222 1.5166332839 0.772323207 1.0499943839 0.2632715568 0.6090028677 0.9986791451 -1.27 0.9924842706 -1.55148397 0.4736078374 1.3402718504 0.0697176695 1 2 -0.207603151
215 -1.4002329 -0.774025971 -0.650285732 -0.520040937 -0.905542921 -0.875549962 -1.605825998 0.5245574606 -1.378456403 -1.415001257 -0.363346043 -0.130708063 -0.93170086 -0.380693418 -0.756290272 -0.851544536 -0.601388089 -1.208728603 -1.328357773 -1.209961394 -1.048583085 -0.360659479 -0.867071496 -1.156825042 -0.408451296 -1.369607929 -0.675329282 -0.949421581 -0.577650535 0.2351002914 -0.638599951 -0.577170821 0.1135977739 -1.054590498 -1.422507371 -0.640495846 -0.676818882 -0.083703238 -0.325730347 -0.933737502 0.1725306398 -0.768637802 -1.178535021 -1.114585976 -0.702326547 -0.937960323 -0.391190277 0.8866462915 -0.368193717 -1.004994344 0.6420205713 0.1199402194 0.9231199639 1.6733626347 0.2753921041 0.3188804121 -0.081284345 0.7132915914 -0.017605759 -0.61307898 -0.71748732 -0.893558793 -0.09695914 0.14 -1.160592355 0.4357442385 -1.378345973 -0.561730602 0.2965100883 1 2 0.2543412261
216 0.5639558716 -0.108049311 1.1371212674 0.1823251095 0.5255948424 0.5081863414 -0.156092274 -0.17830807 -0.679956073 0.6645598389 0.9197196703 -0.763708538 -0.26535784 0.3525740177 1.2519269774 -0.851544536 -0.601388089 0.1686125615 0.9232086522 0.9952908239 -1.048583085 -0.360659479 -0.170537759 0.1123131108 0.8560691556 0.5949777746 -0.675329282 -0.148789949 -1.259962491 -1.115730196 -1.341474573 0.152907195 -0.574074465 -0.442422384 -0.740428165 -0.640495846 -0.676818882 1.0744762619 0.3434974569 0.4425103813 -0.492104439 -0.768637802 -0.571356644 0.2669300965 1.0833386987 0.2980263793 0.2373097414 0.3109241331 0.7649686804 -0.348631759 0.6420205713 0.1199402194 -0.711019293 -0.844107483 -0.667617222 1.2755216483 1.5396211222 1.5166332839 0.5967834369 -0.562682818 0.802688939 0.6090028677 0.2682536215 -0.38 0.4542151141 -0.226665164 -1.869680657 0.3439848515 -0.081477276 1 2 -0.465101931
217 1.2186854622 0.5579273499 -0.054483399 0.8846911562 -0.189974039 -2.259286265 -0.880959136 0.5245574606 0.0185442565 -0.028627193 -1.646411756 -1.396709014 -1.59804388 0.3525740177 -2.095101771 -0.851544536 -2.007391965 -1.208728603 0.9232086522 -0.474877321 0.2928118803 0.3223771878 -0.867071496 -1.156825042 -1.672971748 -1.369607929 -1.37544129 -0.148789949 -1.259962491 -1.115730196 -1.341474573 -1.307248836 -1.261746703 -1.666758613 -2.104586577 -0.640495846 -0.676818882 -1.241882738 -0.994958151 1.1306343228 -1.156739517 -0.768637802 -0.571356644 -2.496102048 -1.297548296 -1.555953673 -1.648190313 -1.991964501 -0.934774915 0.3077308263 0.6420205713 0.1199402194 -0.711019293 -0.844107483 -0.667617222 -0.637760824 -0.891737079 -0.893391794 0.7284382645 -1.016248281 0.2632715568 0.9095151998 0.9986791451 -0.86 -1.160592355 -0.889074567 0.0956580801 -0.878731011 -0.005879803 1 2 -0.340508634
218 -0.090773719 -0.774025971 -0.650285732 -1.924773031 -1.621111803 -2.259286265 -0.156092274 -0.17830807 0.0185442565 -0.028627193 -1.004878899 -0.130708063 -0.26535784 -0.380693418 -0.756290272 -0.301690064 0.1016138495 0.1686125615 0.1726865105 0.2602067514 -1.048583085 0.3223771878 0.5259959785 0.7468821871 0.8560691556 -0.059884127 -0.675329282 0.6518416824 0.104661421 0.9105155353 0.767149292 -1.307248836 -1.261746703 -0.442422384 -0.740428165 -0.640495846 -0.676818882 -1.241882738 -0.994958151 -0.933737502 -0.492104439 -0.768637802 -1.785713397 -0.42382794 -0.107104798 0.2980263793 -0.391190277 -0.264798025 -0.368193717 -0.348631759 -0.226898836 -0.572817945 0.1060503353 1.6733626347 2.1614107562 2.2321628846 1.5396211222 -0.090050101 -0.149260586 0.9995982213 0.8517268828 1.210027532 0.6334663833 0.29 2.6072917401 0.4357442385 -1.038191192 1.2044145324 0.2587113518 1 2 0.1695265683
220 -0.74550331 1.2239040106 0.5413189341 0.8846911562 1.2411637241 1.2000544928 0.5687745878 0.5245574606 0.0185442565 -0.721814225 -1.004878899 1.1352928884 1.0673282001 0.3525740177 0.5825212277 -0.301690064 0.1016138495 0.8572831439 0.9232086522 -0.474877321 0.9635093628 0.3223771878 -0.867071496 0.1123131108 -1.040711522 1.2498396759 0.0247827259 1.4524733141 -0.577650535 0.2351002914 0.767149292 -0.577170821 2.1766144897 1.39408196 0.6237302476 0.1757751758 0.6649448662 0.4953865118 -0.325730347 -0.24561356 0.1725306398 0.4840940001 1.2501784868 0.9576881327 -0.702326547 0.9160197302 1.4943097777 0.3109241331 -0.368193717 0.9640934115 0.6420205713 0.8126983834 -0.711019293 -0.844107483 -0.667617222 -0.637760824 -0.891737079 -0.893391794 0.3334737816 -0.361098168 0.4103853883 0.0079782035 -0.462171902 -1.28 -0.622323199 1.0981536414 1.0405324732 0.8874141236 0.2209126153 2 2 0.0881747153
221 -0.74550331 0.5579273499 1.7329236006 0.8846911562 0.5255948424 1.2000544928 0.5687745878 0.5245574606 0.7170445863 0.6645598389 0.9197196703 1.1352928884 1.0673282001 1.8191088891 0.5825212277 -0.851544536 1.5076177256 1.5459537263 0.1726865105 0.2602067514 0.9635093628 0.3223771878 1.2225297157 1.3814512633 1.4883293816 -0.059884127 0.0247827259 0.6518416824 0.104661421 -1.115730196 0.0642746704 -0.577170821 -1.261746703 -1.054590498 1.3058094538 0.9920461976 -0.676818882 -0.662792988 -0.994958151 -0.933737502 -0.492104439 1.1104599011 0.0358217331 0.2669300965 -0.107104798 -0.319966972 0.2373097414 0.8866462915 -0.934774915 0.9640934115 0.6420205713 0.8126983834 0.1060503353 -0.844107483 -0.667617222 -0.637760824 -0.081284345 -0.090050101 0.5528984943 -0.109117355 0.508461276 -0.593046461 -0.462171902 0.90 0.9924842706 1.7605630443 0.7003776917 0.5251279422 0.3721075612 1 1 0.4356337576
222 -0.74550331 -0.108049311 1.1371212674 0.8846911562 -0.905542921 0.5081863414 -0.156092274 1.2274229909 0.0185442565 0.6645598389 -0.363346043 0.5022924128 -1.59804388 -0.380693418 -1.425696022 -0.851544536 -1.304390027 -1.208728603 0.1726865105 0.2602067514 0.9635093628 1.0054138544 -1.563605233 -1.791394118 -1.040711522 -0.714746028 -0.675329282 -0.148789949 -0.577650535 -1.115730196 -0.638599951 -0.577170821 -1.261746703 -1.666758613 -0.740428165 0.1757751758 -0.676818882 -1.241882738 -0.994958151 0.4425103813 -0.492104439 -0.768637802 0.64300011 0.9576881327 -0.702326547 -1.555953673 -1.019690295 0.8866462915 -0.368193717 -0.348631759 -1.095818244 -1.265576108 1.7401895925 0.8342059288 0.2753921041 -0.637760824 -0.891737079 -0.090050101 0.5090135518 0.9995982213 0.9988407143 0.3084905356 -0.827384664 0.78 -1.160592355 0.4357442385 -0.282291677 1.113842987 0.1831138789 1 2 0.0100139657
223 -1.4002329 1.2239040106 -1.246088066 0.8846911562 0.5255948424 1.2000544928 1.2936414496 1.2274229909 1.4155449161 1.357746871 1.5612525268 1.768293364 1.73367122 1.0858414534 1.2519269774 1.897727824 1.5076177256 1.5459537263 0.9232086522 0.9952908239 0.9635093628 1.0054138544 1.2225297157 1.3814512633 1.4883293816 1.2498396759 1.4250067416 0.6518416824 0.104661421 -0.440314953 1.4700239137 -0.577170821 0.8012700125 1.39408196 -0.740428165 0.9920461976 -0.676818882 1.6535660119 1.6819530649 -0.933737502 1.5018007967 -0.768637802 0.64300011 0.9576881327 -0.107104798 1.5340130811 0.8658097595 0.8866462915 1.8981310773 0.9640934115 0.6420205713 0.8126983834 -0.711019293 -0.844107483 -0.667617222 -0.637760824 0.7291683886 -0.893391794 0.7284382645 0.6468250834 0.8517268828 0.0079782035 0.9986791451 1.26 2.6072917401 -0.226665164 0.1334530559 -1.784446464 0.5233025071 1 1 0.8567397454
224 0.5639558716 1.2239040106 -1.246088066 0.8846911562 0.5255948424 -0.18368181 1.2936414496 1.2274229909 0.7170445863 1.357746871 0.9197196703 -1.396709014 1.0673282001 1.0858414534 1.2519269774 -0.851544536 1.5076177256 0.8572831439 0.1726865105 0.9952908239 0.9635093628 1.0054138544 0.5259959785 0.7468821871 0.8560691556 1.2498396759 0.7248947338 0.6518416824 0.104661421 1.5859307792 0.0642746704 1.6130632263 0.8012700125 1.39408196 1.3058094538 0.9920461976 -0.676818882 1.6535660119 0.3434974569 1.8187582644 0.8371657183 2.3631917029 1.2501784868 0.9576881327 1.0833386987 1.5340130811 1.4943097777 0.8866462915 0.7649686804 0.3077308263 0.6420205713 0.8126983834 0.1060503353 -0.004950777 -0.667617222 -0.637760824 0.7291683886 -0.893391794 -0.149260586 -0.512286655 -2.188625635 1.210027532 -0.09695914 0.89 0.9924842706 0.4357442385 0.8515575946 1.3402718504 0.4099062977 1 1 0.532864927
225 -1.4002329 -1.440002632 0.5413189341 0.1823251095 -0.189974039 1.2000544928 -1.605825998 -1.58403913 0.0185442565 -0.028627193 0.9197196703 0.5022924128 -0.26535784 0.3525740177 1.2519269774 -0.851544536 -2.007391965 -0.520058021 0.1726865105 -1.209961394 0.2928118803 -0.360659479 0.5259959785 -1.791394118 -1.040711522 -1.369607929 -1.37544129 0.6518416824 -0.577650535 -1.115730196 -1.341474573 -0.577170821 -1.261746703 -1.666758613 -1.422507371 -0.640495846 -0.005937008 1.0744762619 -0.325730347 -0.24561356 0.1725306398 -0.768637802 -1.178535021 0.9576881327 -1.297548296 -1.555953673 -1.648190313 0.8866462915 -0.934774915 -0.348631759 0.6420205713 -0.572817945 -0.711019293 0.8342059288 -0.667617222 -0.637760824 -0.891737079 0.7132915914 0.9917479197 -1.016248281 0.0180818377 -1.494583457 0.9986791451 1.53 0.9924842706 -0.226665164 -0.660241434 -0.924016784 0.2209126153 1 1 0.0881747153
226 -0.74550331 -0.108049311 0.5413189341 0.1823251095 -0.189974039 -0.875549962 -1.605825998 -1.58403913 -2.076956733 -0.721814225 -0.363346043 -0.130708063 0.4009851801 1.0858414534 -0.086884522 -0.851544536 -0.601388089 -1.208728603 0.1726865105 -0.474877321 -1.719280567 -0.360659479 1.2225297157 1.3814512633 0.8560691556 -0.059884127 0.0247827259 1.4524733141 0.104661421 -0.440314953 -0.638599951 -0.577170821 0.1135977739 -1.054590498 -1.422507371 0.9920461976 -0.005937008 -0.662792988 1.0127252609 -0.24561356 -0.492104439 -0.142271901 0.64300011 0.9576881327 -1.297548296 -0.319966972 -0.391190277 0.3109241331 1.3315498789 0.3077308263 0.6420205713 0.1199402194 -0.711019293 -0.844107483 -0.667617222 -0.637760824 -0.081284345 -0.893391794 -0.061490701 1.3523713592 0.9007648266 0.9095151998 0.9986791451 -1.31 0.9924842706 0.4357442385 -0.584651483 -0.01830133 0.5611012435 2 2 0.9775551387
227 -0.090773719 1.2239040106 1.1371212674 0.1823251095 0.5255948424 1.2000544928 0.5687745878 1.2274229909 0.7170445863 -0.028627193 0.9197196703 -0.130708063 -0.26535784 1.0858414534 1.2519269774 1.3478733519 0.8046157875 0.8572831439 1.673730794 1.7303748965 0.9635093628 1.0054138544 -0.170537759 -1.156825042 -1.040711522 0.5949777746 0.7248947338 1.4524733141 1.4692853333 0.9105155353 0.767149292 0.8829852107 1.4889422511 0.7819138455 1.3058094538 0.1757751758 -0.676818882 1.6535660119 1.6819530649 1.1306343228 0.8371657183 -0.768637802 0.64300011 0.9576881327 1.6785604473 0.2980263793 0.8658097595 0.3109241331 0.198387482 0.9640934115 0.6420205713 0.8126983834 -0.711019293 -0.004950777 -0.667617222 -0.637760824 -0.891737079 -0.893391794 -0.588110012 -1.066644443 0.7046130513 1.210027532 0.6334663833 0.37 -0.622323199 1.7605630443 0.4736078374 1.249700305 0.4477050341 1 2 0.6350844436
228 -1.4002329 -2.105979293 -1.246088066 0.8846911562 0.5255948424 0.5081863414 1.2936414496 -0.8811736 0.7170445863 -1.415001257 0.9197196703 -1.396709014 1.0673282001 1.0858414534 0.5825212277 0.2481644078 0.8046157875 -1.208728603 0.9232086522 0.9952908239 0.2928118803 -0.360659479 0.5259959785 0.7468821871 -1.040711522 -0.059884127 0.0247827259 -0.148789949 2.1515972894 2.2613460231 0.767149292 1.6130632263 0.1135977739 0.7819138455 0.6237302476 0.1757751758 -0.676818882 -1.241882738 -0.994958151 -0.933737502 -0.492104439 -0.768637802 -1.785713397 0.9576881327 0.4881169502 -0.319966972 -1.648190313 0.3109241331 -0.934774915 -1.661356929 -0.226898836 0.1199402194 -0.711019293 -0.004950777 -0.667617222 -0.637760824 -0.891737079 -0.893391794 -0.588110012 0.4956365958 0.2632715568 0.6090028677 -1.557810187 0.72 -0.622323199 -0.889074567 0.8515575946 -0.924016784 0.4477050341 1 1 0.6350844436
229 0.5639558716 -0.108049311 -0.054483399 -0.520040937 -0.905542921 -0.875549962 -0.156092274 -0.17830807 0.7170445863 0.6645598389 0.9197196703 1.1352928884 1.0673282001 0.3525740177 0.5825212277 -0.851544536 0.1016138495 0.1686125615 1.673730794 0.9952908239 0.9635093628 1.0054138544 1.2225297157 1.3814512633 1.4883293816 1.2498396759 0.7248947338 0.6518416824 1.4692853333 0.9105155353 0.767149292 1.6130632263 1.4889422511 0.7819138455 0.6237302476 0.9920461976 2.0067086141 1.0744762619 1.6819530649 1.1306343228 1.5018007967 1.1104599011 0.64300011 0.2669300965 0.4881169502 -0.319966972 -0.391190277 0.8866462915 1.8981310773 0.9640934115 0.6420205713 . 1.7401895925 0.8342059288 1.2184014301 -0.637760824 -0.891737079 -0.893391794 0.7284382645 0.6468250834 0.1651956692 0.3084905356 -0.462171902 -0.77 -0.084054042 0.4357442385 1.2295073518 0.8874141236 -0.837452006 2 1 -1.409280074
230 -0.090773719 -0.108049311 -1.246088066 0.8846911562 1.2411637241 1.2000544928 0.5687745878 0.5245574606 0.7170445863 0.6645598389 -0.363346043 -0.763708538 1.0673282001 0.3525740177 1.2519269774 1.3478733519 0.8046157875 1.5459537263 0.9232086522 -1.209961394 0.9635093628 1.0054138544 -0.170537759 -0.522255965 -0.408451296 0.5949777746 0.7248947338 -0.148789949 0.7869733771 0.9105155353 0.767149292 -0.577170821 0.1135977739 0.1697457309 0.6237302476 0.9920461976 -0.005937008 -0.662792988 -0.325730347 -0.24561356 1.5018007967 -0.142271901 -0.571356644 0.9576881327 1.6785604473 1.5340130811 0.8658097595 0.3109241331 1.3315498789 0.3077308263 0.6420205713 0.8126983834 -0.711019293 -0.844107483 -0.667617222 -0.637760824 -0.891737079 -0.893391794 -0.149260586 0.4956365958 0.0671197815 -0.292534129 -0.09695914 -0.37 0.4542151141 1.0981536414 0.4736078374 -0.425873284 -0.157074749 2 2 -0.582361849
231 0.5639558716 0.5579273499 0.5413189341 0.1823251095 0.5255948424 -0.18368181 1.2936414496 0.5245574606 0.0185442565 0.6645598389 1.5612525268 -0.130708063 0.4009851801 0.3525740177 0.5825212277 0.7980188798 0.8046157875 0.1686125615 0.1726865105 0.2602067514 0.2928118803 0.3223771878 1.2225297157 0.1123131108 -0.408451296 0.5949777746 0.0247827259 -0.148789949 1.4692853333 2.2613460231 0.0642746704 0.8829852107 1.4889422511 0.1697457309 0.6237302476 -1.456766868 2.0067086141 0.4953865118 1.0127252609 1.8187582644 0.1725306398 1.736825802 0.0358217331 -0.42382794 1.0833386987 0.9160197302 0.2373097414 -0.840520184 0.7649686804 -1.661356929 -0.226898836 0.1199402194 0.9231199639 1.6733626347 1.2184014301 1.2755216483 1.5396211222 1.5166332839 -1.378038977 -0.965852118 -0.129031994 -1.194071125 -2.653448473 -0.70 0.4542151141 -0.889074567 0.2090430073 0.1628417608 -2.991979984 2 1 -2.864431502
232 -0.090773719 1.2239040106 -1.246088066 0.8846911562 1.2411637241 1.2000544928 1.2936414496 1.2274229909 1.4155449161 1.357746871 0.9197196703 0.5022924128 -0.26535784 -0.380693418 1.2519269774 0.2481644078 -0.601388089 -1.897399186 0.1726865105 0.2602067514 0.9635093628 1.0054138544 1.2225297157 -1.156825042 -1.040711522 1.2498396759 1.4250067416 -0.148789949 -0.577650535 -0.440314953 0.767149292 0.152907195 -1.261746703 1.39408196 1.3058094538 0.1757751758 -0.676818882 0.4953865118 -0.325730347 0.4425103813 -1.156739517 -0.768637802 -1.785713397 0.9576881327 -1.297548296 1.5340130811 -1.648190313 -0.264798025 0.7649686804 -1.004994344 0.6420205713 -2.651092436 -0.711019293 -0.844107483 -0.667617222 -0.637760824 -0.081284345 -0.893391794 0.2895888391 0.4956365958 0.6065371636 -0.893558793 0.6334663833 0.63 -0.622323199 -0.226665164 1.078327449 0.9326998963 0.4477050341 1 2 0.6350844436
233 0.5639558716 -0.108049311 1.1371212674 0.8846911562 0.5255948424 1.2000544928 1.2936414496 0.5245574606 1.4155449161 0.6645598389 1.5612525268 1.1352928884 -0.93170086 0.3525740177 0.5825212277 0.2481644078 0.8046157875 0.8572831439 0.1726865105 0.9952908239 0.2928118803 0.3223771878 1.2225297157 1.3814512633 1.4883293816 1.2498396759 1.4250067416 0.6518416824 0.104661421 0.9105155353 0.0642746704 1.6130632263 0.1135977739 -0.442422384 -0.058348959 0.9920461976 0.6649448662 0.4953865118 0.3434974569 1.1306343228 -0.492104439 -0.142271901 0.64300011 0.9576881327 1.6785604473 -0.319966972 1.4943097777 0.8866462915 0.7649686804 0.3077308263 0.6420205713 0.1199402194 -0.711019293 -0.844107483 -0.667617222 -0.637760824 -0.081284345 -0.090050101 1.1672876898 -1.016248281 0.802688939 1.210027532 0.2682536215 0.96 0.4542151141 -1.55148397 0.8515575946 0.4345563968 -1.706822944 1 2 -2.127583486
234 0.5639558716 0.5579273499 -0.650285732 0.8846911562 1.2411637241 0.5081863414 -0.156092274 1.2274229909 1.4155449161 -0.721814225 0.2781868139 1.768293364 0.4009851801 -1.847228289 0.5825212277 1.897727824 1.5076177256 -1.897399186 -2.078879915 0.9952908239 0.9635093628 1.0054138544 1.2225297157 1.3814512633 -1.040711522 0.5949777746 1.4250067416 1.4524733141 -0.577650535 -1.115730196 -1.341474573 -0.577170821 -1.261746703 -1.666758613 1.3058094538 -0.640495846 -0.676818882 1.0744762619 -0.994958151 -0.933737502 -1.156739517 -0.768637802 0.0358217331 0.9576881327 -0.702326547 -0.319966972 0.2373097414 0.8866462915 -0.934774915 0.9640934115 0.6420205713 0.8126983834 1.7401895925 2.5125193406 0.2753921041 0.3188804121 0.7291683886 2.3199749765 0.114049069 1.4531636843 1.2440304334 1.210027532 -0.827384664 0.84 -0.622323199 -0.889074567 -0.395676604 0.7968425783 0.0697176695 1 1 -0.207603151
235 1.8734150528 1.2239040106 1.7329236006 0.8846911562 1.2411637241 1.2000544928 1.2936414496 1.2274229909 1.4155449161 1.357746871 1.5612525268 -0.130708063 -0.26535784 0.3525740177 -0.086884522 0.7980188798 -0.601388089 -0.520058021 -0.577835631 -1.209961394 -1.719280567 -1.043696145 -0.867071496 -1.791394118 -1.040711522 -1.369607929 -1.37544129 -0.949421581 -1.259962491 -1.115730196 -0.638599951 -1.307248836 -1.261746703 -1.666758613 -1.422507371 0.9920461976 -0.676818882 -1.241882738 -0.994958151 -0.24561356 2.1664358752 -0.768637802 -1.785713397 -2.496102048 -1.297548296 -0.937960323 -1.648190313 -1.416242342 -0.934774915 0.3077308263 -0.226898836 -0.572817945 2.5572592212 2.5125193406 3.1044200823 3.1888041208 2.3500738557 2.3199749765 -0.588110012 0.5964289209 1.0969166019 1.210027532 0.9986791451 0.76 . 2.4229724472 -1.302756022 -1.603303374 . 2 2 .
236 0.5639558716 -0.108049311 1.1371212674 -0.520040937 0.5255948424 -0.18368181 -0.156092274 0.5245574606 0.7170445863 0.6645598389 0.2781868139 0.5022924128 0.4009851801 0.3525740177 -0.086884522 -0.851544536 0.1016138495 -1.208728603 0.1726865105 0.2602067514 0.2928118803 0.3223771878 -0.170537759 0.7468821871 0.2238089296 -0.059884127 0.0247827259 0.6518416824 -0.577650535 0.9105155353 1.4700239137 -0.577170821 0.8012700125 0.7819138455 -0.058348959 0.9920461976 1.3358267402 -0.662792988 1.0127252609 -0.24561356 -0.492104439 1.1104599011 0.64300011 0.2669300965 0.4881169502 0.2980263793 0.8658097595 0.8866462915 1.3315498789 0.3077308263 0.6420205713 0.1199402194 -0.711019293 -0.844107483 -0.667617222 -0.637760824 -0.081284345 -0.893391794 0.2895888391 0.4956365958 0.802688939 0.3084905356 0.2682536215 0.93 -0.622323199 -1.55148397 0.8515575946 0.9326998963 0.4477050341 1 2 0.6350844436
238 -0.74550331 -1.440002632 -0.650285732 0.8846911562 -0.189974039 1.2000544928 0.5687745878 -2.28690466 0.0185442565 1.357746871 1.5612525268 -1.396709014 -1.59804388 -0.380693418 -0.756290272 -0.301690064 0.1016138495 -1.208728603 1.673730794 1.7303748965 0.9635093628 -2.409769479 -2.26013897 -1.791394118 -1.672971748 1.2498396759 0.0247827259 0.6518416824 -1.259962491 0.9105155353 -0.638599951 -1.307248836 1.4889422511 0.7819138455 0.6237302476 0.9920461976 -0.676818882 -1.241882738 -0.994958151 -0.933737502 -1.156739517 -0.768637802 0.0358217331 -0.42382794 -1.297548296 0.2980263793 0.2373097414 0.8866462915 -0.934774915 -1.004994344 0.6420205713 -0.572817945 -0.711019293 -0.844107483 -0.667617222 -0.637760824 -0.891737079 -0.893391794 0.2895888391 0.0420711328 -0.178069938 1.210027532 0.6334663833 -0.30 -0.084054042 -0.226665164 1.6074571091 0.8874141236 -0.497263378 1 2 -1.038407326
239 -0.74550331 -1.440002632 -0.054483399 -0.520040937 -0.189974039 -1.567418113 0.5687745878 -1.58403913 0.7170445863 0.6645598389 0.9197196703 -0.763708538 -0.93170086 -1.113960854 0.5825212277 -0.301690064 0.1016138495 0.1686125615 0.9232086522 0.2602067514 -1.719280567 1.0054138544 -0.170537759 0.1123131108 -0.408451296 -0.714746028 0.7248947338 -0.949421581 0.104661421 -0.440314953 -0.638599951 1.6130632263 -0.574074465 0.1697457309 -0.740428165 0.9920461976 -0.005937008 1.0744762619 1.0127252609 -0.24561356 0.1725306398 -0.142271901 -0.571356644 0.9576881327 0.4881169502 0.2980263793 0.2373097414 0.3109241331 1.3315498789 -1.661356929 0.6420205713 -1.265576108 0.1060503353 -0.004950777 0.2753921041 0.3188804121 0.7291683886 -0.090050101 0.7284382645 0.3444481081 0.2632715568 0.9095151998 0.9986791451 0.72 1.5307534271 0.4357442385 -1.453935925 -1.920303782 -0.157074749 1 1 -0.582361849
240 0.5639558716 -0.774025971 1.1371212674 0.1823251095 0.5255948424 0.5081863414 -0.156092274 0.5245574606 0.7170445863 -0.028627193 0.2781868139 1.1352928884 0.4009851801 0.3525740177 0.5825212277 1.3478733519 0.8046157875 0.1686125615 0.1726865105 0.9952908239 0.2928118803 0.3223771878 -0.170537759 0.7468821871 0.8560691556 0.5949777746 0.0247827259 0.6518416824 1.4692853333 1.5859307792 1.4700239137 0.8829852107 0.8012700125 0.7819138455 0.6237302476 0.1757751758 2.0067086141 0.4953865118 1.6819530649 1.8187582644 1.5018007967 1.736825802 0.0358217331 0.2669300965 0.4881169502 0.2980263793 0.2373097414 0.3109241331 0.7649686804 0.3077308263 -0.226898836 -0.572817945 1.7401895925 1.6733626347 2.1614107562 1.2755216483 1.5396211222 1.5166332839 -2.255737828 -1.167436769 -1.551132365 -0.893558793 -1.192597426 0.09 -1.160592355 -0.226665164 -0.660241434 0.6156994875 0.4477050341 1 1 0.6350844436
241 1.8734150528 1.2239040106 1.7329236006 0.8846911562 1.2411637241 1.2000544928 1.2936414496 1.2274229909 0.7170445863 0.6645598389 -0.363346043 1.768293364 1.0673282001 1.0858414534 0.5825212277 1.3478733519 1.5076177256 1.5459537263 0.1726865105 0.9952908239 0.9635093628 1.0054138544 0.5259959785 0.7468821871 0.8560691556 1.2498396759 0.7248947338 0.6518416824 0.104661421 0.9105155353 1.4700239137 1.6130632263 0.8012700125 1.39408196 1.3058094538 0.9920461976 -0.676818882 1.6535660119 1.6819530649 1.1306343228 -0.492104439 1.736825802 1.2501784868 0.9576881327 -0.702326547 0.9160197302 0.8658097595 0.8866462915 1.3315498789 0.9640934115 0.6420205713 0.8126983834 -0.711019293 -0.844107483 -0.667617222 -0.637760824 -0.891737079 -0.893391794 0.3334737816 0.243655783 0.7536509951 0.0079782035 0.9986791451 0.41 0.4542151141 0.4357442385 1.4184822305 0.8874141236 0.4099062977 2 1 0.532864927
242 0.5639558716 -0.108049311 0.5413189341 -0.520040937 -0.189974039 -0.18368181 -0.156092274 -0.17830807 0.0185442565 -0.028627193 0.2781868139 1.1352928884 0.4009851801 0.3525740177 0.5825212277 0.7980188798 0.8046157875 0.8572831439 0.1726865105 0.2602067514 0.2928118803 0.3223771878 0.5259959785 0.7468821871 0.8560691556 0.5949777746 0.0247827259 -0.148789949 -0.577650535 -0.440314953 0.0642746704 -0.577170821 -0.574074465 -1.054590498 -0.740428165 0.1757751758 -0.676818882 -0.083703238 -0.994958151 -0.24561356 -0.492104439 0.4840940001 -0.571356644 -1.114585976 -0.107104798 -0.319966972 -0.391190277 0.8866462915 -0.934774915 -0.348631759 -0.226898836 0.1199402194 -0.711019293 -0.844107483 -0.667617222 -0.637760824 -0.891737079 -0.893391794 0.772323207 0.4452404332 0.214233613 0.6090028677 0.6334663833 0.77 -0.622323199 0.4357442385 0.3602229102 -0.063587103 0.4099062977 1 2 0.532864927
243 -0.74550331 1.2239040106 -0.054483399 0.8846911562 0.5255948424 1.2000544928 1.2936414496 1.2274229909 0.7170445863 -0.721814225 -1.646411756 -0.130708063 1.0673282001 -1.113960854 1.2519269774 -0.851544536 -1.304390027 -1.208728603 -0.577835631 -1.209961394 0.2928118803 1.0054138544 1.2225297157 1.3814512633 1.4883293816 0.5949777746 0.7248947338 -1.750053213 -0.577650535 -1.115730196 0.0642746704 -0.577170821 -1.261746703 1.39408196 1.3058094538 -0.640495846 -0.676818882 -1.241882738 -0.325730347 -0.933737502 -1.156739517 -0.768637802 0.0358217331 0.9576881327 -0.702326547 0.2980263793 0.2373097414 0.8866462915 0.7649686804 -0.348631759 -1.095818244 0.8126983834 -0.711019293 0.8342059288 -0.667617222 -0.637760824 0.7291683886 0.7132915914 -1.860773345 -0.915455956 -0.030956106 -0.893558793 -1.192597426 1.41 -0.084054042 -0.226665164 0.246837983 -0.335301739 0.3343088247 2 1 0.3429266393
244 -0.090773719 -0.108049311 -0.650285732 -0.520040937 -0.905542921 -0.18368181 0.5687745878 -0.17830807 0.7170445863 0.6645598389 0.2781868139 -0.130708063 -0.26535784 0.3525740177 0.5825212277 -0.301690064 -0.601388089 -0.520058021 0.1726865105 0.2602067514 0.2928118803 0.3223771878 -0.170537759 -1.156825042 -1.040711522 1.2498396759 0.7248947338 0.6518416824 -1.259962491 -0.440314953 -0.638599951 0.152907195 -0.574074465 -0.442422384 0.6237302476 0.9920461976 -0.005937008 1.6535660119 -0.994958151 -0.24561356 -0.492104439 -0.768637802 0.64300011 0.9576881327 -0.702326547 1.5340130811 -0.391190277 0.3109241331 0.7649686804 -0.348631759 0.6420205713 0.1199402194 -0.711019293 -0.844107483 -0.667617222 -0.637760824 -0.891737079 -0.893391794 -0.588110012 1.4027675217 0.4103853883 0.9095151998 -1.923022949 0.67 -0.622323199 -1.55148397 0.8893525703 0.4798421695 0.3721075612 1 1 0.4356337576
245 1.2186854622 0.5579273499 1.1371212674 0.1823251095 0.5255948424 0.5081863414 0.5687745878 0.5245574606 -2.076956733 -2.108188289 -1.646411756 1.1352928884 -0.93170086 -1.113960854 -1.425696022 -0.851544536 1.5076177256 1.5459537263 -2.078879915 -1.945045466 0.9635093628 1.0054138544 -2.26013897 -1.156825042 -1.040711522 -1.369607929 -1.37544129 -1.750053213 -0.577650535 -0.440314953 -0.638599951 -0.577170821 -0.574074465 -1.054590498 -1.422507371 -0.640495846 1.3358267402 -1.241882738 -0.994958151 1.8187582644 1.5018007967 1.736825802 0.64300011 0.2669300965 1.0833386987 0.9160197302 0.8658097595 0.8866462915 1.8981310773 0.9640934115 0.6420205713 0.8126983834 -0.711019293 -0.844107483 -0.667617222 -0.637760824 -0.891737079 -0.893391794 -0.149260586 -0.512286655 -0.71748732 1.210027532 0.9986791451 -1.42 -0.084054042 -1.55148397 -0.282291677 -0.878731011 -2.802986302 1 1 -2.771724384
247 -1.4002329 -0.108049311 -1.246088066 -1.222406984 -1.621111803 -2.259286265 -0.880959136 -0.8811736 -1.378456403 -0.721814225 -1.646411756 -1.396709014 -0.93170086 -1.847228289 -0.756290272 -0.851544536 -2.007391965 -1.208728603 -1.328357773 -1.209961394 -1.048583085 -1.043696145 0.5259959785 -1.791394118 -0.408451296 -0.714746028 -0.675329282 -1.750053213 -0.577650535 -0.440314953 -0.638599951 -0.577170821 -0.574074465 -1.054590498 -0.740428165 -2.27303789 -0.676818882 -1.241882738 -0.325730347 -0.24561356 -0.492104439 -0.768637802 -1.178535021 0.2669300965 -1.297548296 -0.319966972 -1.019690295 0.3109241331 -0.934774915 -2.317719514 -2.83365706 -1.265576108 -0.711019293 -0.004950777 0.2753921041 -0.637760824 -0.891737079 -0.893391794 1.3867124025 -1.016248281 0.7536509951 0.9095151998 0.9986791451 0.46 -1.160592355 1.7605630443 1.0405324732 0.8874141236 0.59889998 . 2 1.1061703215
248 -0.74550331 -0.774025971 1.1371212674 0.8846911562 1.2411637241 0.5081863414 -1.605825998 -0.8811736 -1.378456403 -0.028627193 0.9197196703 -0.763708538 -0.26535784 -0.380693418 -0.756290272 1.3478733519 0.1016138495 -0.520058021 0.9232086522 -1.209961394 -0.377885602 -0.360659479 0.5259959785 -1.156825042 0.2238089296 -0.059884127 1.4250067416 -0.949421581 0.104661421 0.9105155353 2.1728985353 0.152907195 1.4889422511 0.1697457309 0.6237302476 -2.27303789 1.3358267402 -0.083703238 1.6819530649 -0.24561356 0.1725306398 1.1104599011 1.2501784868 -2.496102048 -0.702326547 -0.319966972 0.8658097595 -1.416242342 0.198387482 -1.004994344 -1.095818244 0.1199402194 -0.711019293 0.8342059288 -0.667617222 -0.637760824 -0.081284345 1.5166332839 1.2111726324 1.4531636843 0.7536509951 0.9095151998 0.6334663833 -0.80 -0.622323199 -0.226665164 -0.395676604 1.3402718504 -0.383867168 1 2 -0.897677554
249 1.2186854622 0.5579273499 1.1371212674 0.1823251095 0.5255948424 0.5081863414 0.5687745878 0.5245574606 0.7170445863 0.6645598389 0.9197196703 0.5022924128 0.4009851801 0.3525740177 -0.086884522 0.7980188798 0.1016138495 0.1686125615 0.1726865105 0.2602067514 -0.377885602 -0.360659479 -0.170537759 0.7468821871 0.8560691556 0.5949777746 0.7248947338 0.6518416824 1.4692853333 1.5859307792 1.4700239137 1.6130632263 1.4889422511 0.7819138455 0.6237302476 0.1757751758 2.0067086141 1.0744762619 1.6819530649 1.8187582644 1.5018007967 1.736825802 0.64300011 0.2669300965 1.0833386987 0.9160197302 0.8658097595 0.3109241331 1.3315498789 0.3077308263 -0.226898836 0.1199402194 -0.711019293 -0.844107483 -0.667617222 -0.637760824 -0.891737079 -0.893391794 1.2111726324 1.3523713592 1.0478786581 1.210027532 0.9986791451 -0.65 -0.622323199 -0.889074567 0.5114028131 -0.154158648 -1.85801789 1 1 -2.229803003
250 -1.4002329 1.2239040106 -1.246088066 0.8846911562 -2.336680685 -0.18368181 -2.33069286 0.5245574606 -2.076956733 -2.108188289 -1.646411756 -1.396709014 -1.59804388 -1.847228289 -2.095101771 -0.851544536 -2.007391965 -1.897399186 -2.078879915 -1.945045466 -2.38997805 -2.409769479 -2.26013897 -1.791394118 -1.672971748 -2.024469831 -2.075553298 -2.550684844 -1.259962491 -1.115730196 -1.341474573 -1.307248836 -1.261746703 -1.666758613 -2.104586577 0.9920461976 -0.676818882 -1.241882738 -0.994958151 -0.933737502 -1.156739517 -0.768637802 -1.785713397 -2.496102048 -1.297548296 -1.555953673 -1.648190313 -0.264798025 -0.934774915 -0.348631759 -0.226898836 0.1199402194 -0.711019293 -0.004950777 -0.667617222 -0.637760824 -0.891737079 -0.893391794 -1.904658288 -0.562682818 0.802688939 -0.292534129 -1.192597426 0.14 0.4542151141 0.4357442385 -0.244496701 0.4798421695 -1.139841897 2 2 -1.689437923
251 -0.74550331 0.5579273499 1.1371212674 0.8846911562 1.2411637241 0.5081863414 -0.880959136 -0.8811736 -1.378456403 -0.721814225 -1.646411756 -0.130708063 0.4009851801 -1.113960854 -0.756290272 -0.301690064 0.1016138495 0.1686125615 0.9232086522 0.2602067514 0.2928118803 -0.360659479 -0.170537759 -1.156825042 -1.672971748 -0.059884127 -2.075553298 0.6518416824 0.7869733771 -0.440314953 -1.341474573 0.8829852107 0.1135977739 -1.666758613 -1.422507371 0.9920461976 -0.676818882 -0.662792988 -0.325730347 -0.933737502 -1.156739517 -0.768637802 0.0358217331 0.9576881327 -0.702326547 -1.555953673 -1.648190313 -1.991964501 -0.368193717 0.9640934115 0.6420205713 0.8126983834 0.1060503353 0.8342059288 1.2184014301 0.3188804121 -0.891737079 -0.893391794 0.7284382645 0.9995982213 0.7536509951 1.210027532 0.6334663833 -1.46 -0.084054042 0.4357442385 -1.038191192 -1.37687451 0.4477050341 1 1 0.6350844436
252 -0.090773719 -0.774025971 -0.054483399 -1.222406984 -0.905542921 -1.567418113 -2.33069286 -0.8811736 -2.076956733 -0.721814225 -1.646411756 -1.396709014 -1.59804388 0.3525740177 -2.095101771 -0.851544536 0.1016138495 0.1686125615 0.9232086522 0.9952908239 -2.38997805 -2.409769479 1.2225297157 1.3814512633 1.4883293816 -1.369607929 -1.37544129 0.6518416824 -1.259962491 -1.115730196 -1.341474573 0.152907195 0.1135977739 1.39408196 -2.104586577 -2.27303789 -0.676818882 -1.241882738 -0.994958151 -0.933737502 0.8371657183 -0.768637802 -1.785713397 0.9576881327 1.6785604473 0.9160197302 1.4943097777 -0.264798025 -0.934774915 -2.317719514 -0.226898836 -2.651092436 -0.711019293 -0.844107483 -0.667617222 0.3188804121 1.5396211222 -0.893391794 1.4305973451 1.5035598469 1.2440304334 0.9095151998 0.9986791451 0.68 -1.160592355 0.4357442385 0.4736078374 1.3402718504 0.1831138789 2 2 0.0100139657
253 -0.74550331 -1.440002632 -0.650285732 -1.924773031 -0.905542921 -0.875549962 -0.880959136 -0.8811736 -0.679956073 -0.721814225 -1.004878899 -1.396709014 -0.93170086 -1.847228289 -1.425696022 -0.851544536 -1.304390027 -1.208728603 -1.328357773 -1.209961394 -1.719280567 -1.043696145 -0.867071496 -1.156825042 -1.040711522 -1.369607929 -0.675329282 -1.750053213 -0.577650535 -0.440314953 -1.341474573 -0.577170821 -0.574074465 -1.054590498 -1.422507371 -1.456766868 -0.676818882 -0.662792988 -0.994958151 -0.24561356 0.1725306398 -0.768637802 -1.178535021 -0.42382794 -0.702326547 -0.319966972 -0.391190277 -0.264798025 0.7649686804 -0.348631759 -1.095818244 -0.572817945 -0.711019293 -0.844107483 -0.667617222 -0.637760824 -0.891737079 -0.893391794 1.5622521727 1.4531636843 1.1459545458 1.210027532 0.9986791451 -0.04 -1.160592355 -0.889074567 1.5696621334 0.2534133061 . 1 1 .
255 -0.74550331 -1.440002632 -1.246088066 -1.924773031 -1.621111803 -1.567418113 -1.605825998 -1.58403913 -1.378456403 -0.721814225 -0.363346043 -0.763708538 -1.59804388 -0.380693418 -0.756290272 -0.851544536 -1.304390027 -0.520058021 -0.577835631 -0.474877321 -0.377885602 -0.360659479 -0.867071496 -1.791394118 -1.040711522 -1.369607929 -1.37544129 -1.750053213 -1.259962491 -1.115730196 -1.341474573 0.152907195 -0.574074465 -1.054590498 -1.422507371 -0.640495846 -0.676818882 -0.662792988 1.0127252609 -0.933737502 -0.492104439 -0.768637802 -0.571356644 -1.114585976 -0.702326547 -0.937960323 -1.019690295 -0.840520184 -0.934774915 -1.661356929 0.6420205713 -1.265576108 0.9231199639 0.8342059288 0.2753921041 1.2755216483 -0.081284345 0.7132915914 -0.588110012 -1.016248281 -1.207866758 -1.194071125 -2.653448473 -0.02 0.4542151141 0.4357442385 -1.038191192 -0.924016784 -0.157074749 1 2 -0.582361849
256 0.5639558716 -0.108049311 -0.650285732 0.1823251095 -0.189974039 0.5081863414 0.5687745878 0.5245574606 0.0185442565 1.357746871 -0.363346043 0.5022924128 0.4009851801 0.3525740177 1.2519269774 -0.301690064 0.8046157875 0.8572831439 0.1726865105 0.2602067514 0.2928118803 1.0054138544 1.2225297157 0.7468821871 0.8560691556 0.5949777746 1.4250067416 -0.148789949 0.104661421 -0.440314953 -0.638599951 -0.577170821 0.1135977739 -0.442422384 -0.740428165 0.1757751758 -0.676818882 1.0744762619 1.0127252609 1.1306343228 0.1725306398 -0.768637802 1.2501784868 0.2669300965 -0.107104798 0.2980263793 0.2373097414 0.3109241331 -0.934774915 0.3077308263 0.6420205713 0.8126983834 1.7401895925 -0.004950777 -0.667617222 -0.637760824 0.7291683886 0.7132915914 -1.07084438 0.2940519455 -1.992473859 -1.494583457 -0.827384664 0.91 -1.160592355 -0.889074567 -0.660241434 -1.37687451 -1.744621681 1 2 -2.153634101
257 0.5639558716 0.5579273499 -1.246088066 0.8846911562 0.5255948424 0.5081863414 0.5687745878 1.2274229909 0.7170445863 0.6645598389 0.9197196703 1.1352928884 -1.59804388 0.3525740177 -0.086884522 -0.851544536 0.8046157875 0.1686125615 0.9232086522 0.9952908239 0.9635093628 1.0054138544 -0.170537759 0.1123131108 -1.672971748 -1.369607929 0.0247827259 -0.148789949 -1.259962491 -1.115730196 -0.638599951 -0.577170821 0.1135977739 0.1697457309 0.6237302476 -0.640495846 -0.676818882 -0.662792988 -0.325730347 1.1306343228 -0.492104439 -0.768637802 0.64300011 0.9576881327 0.4881169502 0.9160197302 0.8658097595 0.8866462915 0.198387482 0.9640934115 0.6420205713 0.8126983834 -0.711019293 -0.844107483 -0.667617222 0.3188804121 0.7291683886 -0.893391794 0.2895888391 -0.310702005 0.3613474445 1.210027532 0.9986791451 -0.02 0.4542151141 0.4357442385 -0.282291677 -0.969302556 0.2209126153 1 2 0.0881747153
258 1.2186854622 -0.108049311 0.5413189341 -0.520040937 -0.189974039 0.5081863414 -0.156092274 -0.17830807 0.0185442565 -0.028627193 0.2781868139 0.5022924128 0.4009851801 0.3525740177 -0.756290272 0.7980188798 0.8046157875 0.1686125615 0.1726865105 0.9952908239 -0.377885602 -0.360659479 -0.170537759 0.1123131108 0.8560691556 -0.059884127 0.0247827259 0.6518416824 0.7869733771 0.9105155353 0.767149292 0.8829852107 0.8012700125 0.1697457309 -0.058348959 -0.640495846 2.0067086141 0.4953865118 1.0127252609 1.1306343228 1.5018007967 1.1104599011 0.0358217331 0.2669300965 0.4881169502 0.2980263793 0.2373097414 -0.264798025 0.7649686804 0.3077308263 -1.095818244 -0.572817945 0.9231199639 0.8342059288 1.2184014301 2.2321628846 0.7291683886 0.7132915914 -0.675879897 -1.419417581 -1.992473859 -1.795095789 -1.192597426 0.65 -1.160592355 -0.889074567 -0.244496701 -0.969302556 . 2 2 .
259 -1.4002329 1.2239040106 0.5413189341 0.8846911562 1.2411637241 0.5081863414 -0.156092274 1.2274229909 0.7170445863 0.6645598389 0.2781868139 -1.396709014 0.4009851801 0.3525740177 -0.086884522 0.2481644078 1.5076177256 0.8572831439 0.9232086522 0.2602067514 0.9635093628 1.0054138544 0.5259959785 0.7468821871 0.8560691556 0.5949777746 0.0247827259 0.6518416824 0.7869733771 0.9105155353 0.767149292 -1.307248836 -1.261746703 -1.666758613 0.6237302476 -0.640495846 -0.676818882 0.4953865118 -0.994958151 -0.933737502 -1.156739517 -0.768637802 0.64300011 0.2669300965 1.0833386987 -0.937960323 0.8658097595 0.8866462915 -0.934774915 0.9640934115 0.6420205713 0.8126983834 -0.711019293 -0.844107483 -0.667617222 -0.637760824 -0.891737079 -0.893391794 0.7284382645 0.4956365958 0.2632715568 0.3084905356 0.9986791451 -0.28 -0.622323199 -0.889074567 0.5114028131 0.4345563968 0.2965100883 2 1 0.2543412261
260 -0.090773719 -0.774025971 0.5413189341 -1.222406984 -0.189974039 -0.18368181 -0.156092274 -1.58403913 -0.679956073 -0.028627193 0.2781868139 -0.130708063 -0.26535784 0.3525740177 -0.086884522 -0.301690064 0.1016138495 -0.520058021 -0.577835631 -0.474877321 -1.048583085 -1.726732812 -1.563605233 -1.156825042 -1.672971748 -0.714746028 -0.675329282 -0.949421581 0.7869733771 0.9105155353 0.0642746704 -0.577170821 -1.261746703 -1.054590498 -0.740428165 -2.27303789 -0.005937008 -1.241882738 0.3434974569 -0.933737502 -0.492104439 0.4840940001 -0.571356644 -1.114585976 -0.702326547 -0.319966972 0.2373097414 -1.416242342 -0.368193717 -1.004994344 -3.702576468 0.8126983834 0.9231199639 0.8342059288 0.2753921041 2.2321628846 1.5396211222 0.7132915914 0.7284382645 -3.334471758 -3.610726006 -0.893558793 -2.288235711 -0.63 -1.698861512 -0.889074567 -1.794090706 -2.735447691 -0.119276013 1 1 -0.524594219
261 1.2186854622 1.2239040106 -0.650285732 0.1823251095 1.2411637241 1.2000544928 1.2936414496 1.2274229909 0.7170445863 1.357746871 -1.646411756 0.5022924128 0.4009851801 1.0858414534 1.2519269774 1.3478733519 0.8046157875 0.8572831439 0.1726865105 0.2602067514 0.2928118803 1.0054138544 1.2225297157 1.3814512633 1.4883293816 1.2498396759 -0.675329282 -0.148789949 0.104661421 -0.440314953 0.767149292 -0.577170821 -0.574074465 0.7819138455 1.3058094538 0.1757751758 -0.005937008 -1.241882738 -0.994958151 1.1306343228 -1.156739517 -0.768637802 1.2501784868 0.9576881327 -0.702326547 1.5340130811 1.4943097777 0.8866462915 1.3315498789 0.9640934115 0.6420205713 0.8126983834 2.5572592212 -0.004950777 -0.667617222 -0.637760824 -0.891737079 0.7132915914 -1.94854323 -0.965852118 -0.766525264 -1.194071125 0.9986791451 1.64 0.4542151141 -0.889074567 -1.453935925 -2.780733463 -2.084810309 1 2 -2.373926775
262 0.5639558716 -0.774025971 0.5413189341 0.1823251095 0.5255948424 0.5081863414 0.5687745878 0.5245574606 0.0185442565 0.6645598389 0.9197196703 1.1352928884 0.4009851801 -0.380693418 -0.086884522 0.7980188798 0.8046157875 0.1686125615 -0.577835631 -1.209961394 -0.377885602 0.3223771878 -0.170537759 -0.522255965 -1.040711522 -0.714746028 0.0247827259 -0.148789949 0.7869733771 0.2351002914 0.767149292 0.152907195 -0.574074465 0.1697457309 0.6237302476 0.1757751758 -0.676818882 -0.662792988 -0.325730347 -0.24561356 -0.492104439 -0.142271901 -0.571356644 -1.114585976 -0.107104798 -0.937960323 -0.391190277 -0.840520184 0.198387482 -1.661356929 -1.095818244 -0.572817945 0.9231199639 1.6733626347 1.2184014301 2.2321628846 0.7291683886 1.5166332839 0.3334737816 0.4956365958 0.0671197815 -0.893558793 -0.827384664 -0.43 -0.084054042 0.4357442385 -0.093316798 -0.335301739 0.5611012435 2 1 0.9775551387
263 1.2186854622 0.5579273499 0.5413189341 0.8846911562 -0.189974039 -0.18368181 -0.880959136 0.5245574606 0.0185442565 -1.415001257 -1.004878899 -0.763708538 -0.93170086 0.3525740177 0.5825212277 -0.851544536 0.8046157875 0.8572831439 0.1726865105 -1.945045466 0.9635093628 1.0054138544 0.5259959785 -1.791394118 -1.672971748 -2.024469831 -1.37544129 0.6518416824 -1.259962491 -1.115730196 -1.341474573 -1.307248836 1.4889422511 -1.666758613 -1.422507371 0.1757751758 -0.676818882 -1.241882738 -0.994958151 -0.933737502 -1.156739517 -0.768637802 0.0358217331 0.2669300965 1.6785604473 -1.555953673 -0.391190277 -1.991964501 -0.934774915 -0.348631759 0.6420205713 0.8126983834 1.7401895925 1.6733626347 2.1614107562 1.2755216483 1.5396211222 0.7132915914 -1.509693805 0.5460327583 -1.207866758 0.3084905356 -0.827384664 -0.66 -1.160592355 -1.55148397 -1.453935925 0.4798421695 -0.04367854 1 2 -0.403778826
264 -0.090773719 -0.108049311 -0.650285732 0.8846911562 -0.189974039 -0.18368181 0.5687745878 -1.58403913 0.7170445863 1.357746871 0.9197196703 -1.396709014 -0.93170086 0.3525740177 1.2519269774 -0.851544536 0.1016138495 -0.520058021 -1.328357773 -1.209961394 -0.377885602 -1.726732812 -0.170537759 -0.522255965 -1.040711522 0.5949777746 0.7248947338 -0.148789949 -0.577650535 -0.440314953 -1.341474573 0.152907195 0.8012700125 -0.442422384 -0.740428165 0.9920461976 -0.676818882 -0.083703238 -0.325730347 1.8187582644 -0.492104439 -0.142271901 0.0358217331 0.2669300965 -0.107104798 -0.937960323 0.2373097414 0.8866462915 -0.934774915 0.3077308263 -0.226898836 0.1199402194 -0.711019293 -0.004950777 -0.667617222 -0.637760824 0.7291683886 0.7132915914 -0.588110012 0.4956365958 -1.207866758 0.0079782035 -0.462171902 0.18 -0.084054042 0.4357442385 -1.416140949 -0.516444829 0.3343088247 1 1 0.3429266393
265 -1.4002329 1.2239040106 -0.650285732 -1.222406984 -0.189974039 -1.567418113 1.2936414496 1.2274229909 0.0185442565 0.6645598389 1.5612525268 1.1352928884 1.0673282001 -1.847228289 1.2519269774 -0.851544536 -2.007391965 -1.897399186 -1.328357773 -1.945045466 -2.38997805 1.0054138544 -1.563605233 1.3814512633 -0.408451296 0.5949777746 0.7248947338 -1.750053213 -0.577650535 -0.440314953 0.0642746704 -0.577170821 -1.261746703 1.39408196 1.3058094538 -0.640495846 -0.676818882 -0.083703238 -0.994958151 -0.933737502 -0.492104439 -0.768637802 0.0358217331 0.9576881327 -1.297548296 1.5340130811 -1.019690295 0.3109241331 -0.934774915 0.3077308263 -0.226898836 -1.265576108 1.7401895925 0.8342059288 -0.667617222 -0.637760824 -0.891737079 -0.893391794 -0.149260586 -0.965852118 0.2632715568 -0.593046461 0.2682536215 1.00 -0.622323199 -1.55148397 -1.416140949 0.4345563968 0.5233025071 1 1 0.8567397454
267 1.2186854622 1.2239040106 1.7329236006 0.8846911562 1.2411637241 1.2000544928 1.2936414496 0.5245574606 -0.679956073 -0.721814225 -0.363346043 -0.130708063 -0.26535784 1.0858414534 0.5825212277 0.7980188798 1.5076177256 1.5459537263 1.673730794 0.2602067514 0.9635093628 1.0054138544 1.2225297157 1.3814512633 1.4883293816 0.5949777746 0.7248947338 1.4524733141 0.104661421 0.2351002914 0.0642746704 2.3431412419 0.1135977739 1.39408196 1.3058094538 0.9920461976 -0.005937008 -0.662792988 1.6819530649 0.4425103813 0.1725306398 1.736825802 -0.571356644 -0.42382794 -0.107104798 1.5340130811 1.4943097777 0.3109241331 0.198387482 0.9640934115 0.6420205713 0.8126983834 0.9231199639 -0.004950777 0.2753921041 0.3188804121 0.7291683886 -0.090050101 0.7284382645 1.5035598469 1.2440304334 -0.593046461 0.2682536215 -1.13 -1.160592355 -0.889074567 0.662582716 1.3402718504 0.0697176695 1 1 -0.207603151
268 -0.090773719 -0.774025971 -0.054483399 -1.222406984 -1.621111803 -1.567418113 -1.605825998 -1.58403913 0.0185442565 -0.028627193 0.2781868139 -0.130708063 -0.26535784 -0.380693418 -0.086884522 1.897727824 -1.304390027 -1.208728603 -0.577835631 0.2602067514 -1.719280567 -1.726732812 -1.563605233 -0.522255965 -0.408451296 -0.714746028 -0.675329282 -0.148789949 0.7869733771 0.9105155353 0.767149292 0.8829852107 0.8012700125 0.1697457309 -0.058348959 0.9920461976 -0.676818882 1.6535660119 -0.994958151 -0.933737502 1.5018007967 -0.768637802 1.2501784868 0.2669300965 1.0833386987 0.9160197302 -0.391190277 0.3109241331 0.7649686804 0.3077308263 -0.226898836 0.1199402194 -0.711019293 1.6733626347 -0.667617222 -0.637760824 -0.891737079 1.5166332839 1.34282746 0.4956365958 0.214233613 -1.494583457 -1.923022949 0.86 -0.084054042 -0.889074567 -0.811421337 0.6609852602 -0.194873486 2 1 -0.638502002
269 -1.4002329 0.5579273499 -0.650285732 0.1823251095 -1.621111803 -1.567418113 -0.880959136 -0.8811736 -0.679956073 -0.721814225 -0.363346043 -0.130708063 -0.93170086 -1.113960854 -0.756290272 -0.851544536 -1.304390027 -1.208728603 -0.577835631 -1.945045466 -0.377885602 0.3223771878 -0.170537759 0.1123131108 0.2238089296 -0.059884127 -1.37544129 -0.949421581 -1.259962491 -1.115730196 -0.638599951 -1.307248836 -1.261746703 -0.442422384 -0.740428165 -1.456766868 -0.676818882 -1.241882738 -0.994958151 -0.933737502 -1.156739517 -0.768637802 -0.571356644 0.9576881327 -1.297548296 -0.937960323 -1.019690295 -1.991964501 -0.934774915 -1.004994344 -0.226898836 0.1199402194 2.5572592212 0.8342059288 -0.667617222 0.3188804121 1.5396211222 -0.090050101 0.7284382645 -1.016248281 0.2632715568 0.3084905356 -0.462171902 0.03 -0.084054042 -0.889074567 0.4736078374 -0.01830133 0.4855037706 1 2 0.7428319627
270 1.2186854622 0.5579273499 1.1371212674 0.1823251095 0.5255948424 0.5081863414 0.5687745878 0.5245574606 0.7170445863 0.6645598389 0.9197196703 1.1352928884 -0.93170086 0.3525740177 -1.425696022 0.2481644078 0.1016138495 0.1686125615 0.1726865105 0.9952908239 0.2928118803 0.3223771878 0.5259959785 0.7468821871 0.8560691556 -0.714746028 0.7248947338 0.6518416824 1.4692853333 1.5859307792 0.0642746704 1.6130632263 0.8012700125 0.1697457309 -0.058348959 0.1757751758 -0.676818882 0.4953865118 -0.994958151 -0.933737502 0.8371657183 -0.768637802 0.64300011 0.2669300965 1.0833386987 0.9160197302 0.8658097595 0.3109241331 -0.934774915 0.3077308263 -0.226898836 0.1199402194 2.5572592212 2.5125193406 3.1044200823 3.1888041208 2.3500738557 2.3199749765 -0.588110012 -1.016248281 -1.207866758 0.9095151998 0.9986791451 -0.28 0.4542151141 -1.55148397 -1.794090706 -0.471159057 -0.232672222 1 1 -0.693103874
271 1.8734150528 1.2239040106 -0.650285732 0.8846911562 -0.189974039 -0.18368181 -0.156092274 1.2274229909 0.7170445863 0.6645598389 -1.004878899 1.768293364 1.73367122 1.8191088891 -0.086884522 1.3478733519 1.5076177256 1.5459537263 0.1726865105 0.9952908239 0.9635093628 1.0054138544 1.2225297157 0.7468821871 0.8560691556 0.5949777746 1.4250067416 1.4524733141 0.104661421 -0.440314953 0.0642746704 1.6130632263 1.4889422511 0.7819138455 0.6237302476 0.9920461976 -0.676818882 0.4953865118 1.0127252609 1.1306343228 2.1664358752 1.1104599011 1.2501784868 0.9576881327 1.6785604473 -0.319966972 1.4943097777 0.8866462915 . -2.317719514 0.6420205713 . -0.711019293 -0.844107483 -0.667617222 -0.637760824 -0.891737079 -0.893391794 -1.07084438 -1.822586882 -1.207866758 -0.893558793 0.2682536215 -1.17 -1.160592355 -0.889074567 0.4736078374 0.8874141236 0.1075164059 1 1 -0.137671637
272 1.2186854622 0.5579273499 -1.246088066 0.1823251095 0.5255948424 0.5081863414 0.5687745878 0.5245574606 -1.378456403 -2.108188289 0.2781868139 1.768293364 1.0673282001 1.0858414534 0.5825212277 -0.301690064 0.1016138495 0.8572831439 -1.328357773 0.9952908239 0.2928118803 0.3223771878 1.2225297157 1.3814512633 1.4883293816 -2.024469831 -1.37544129 -1.750053213 -1.259962491 1.5859307792 -0.638599951 -0.577170821 -0.574074465 0.7819138455 0.6237302476 0.9920461976 2.6775904881 1.0744762619 -0.994958151 0.4425103813 -1.156739517 0.4840940001 -0.571356644 -0.42382794 -1.297548296 0.9160197302 -1.019690295 0.8866462915 -0.934774915 0.9640934115 0.6420205713 0.8126983834 -0.711019293 1.6733626347 -0.667617222 -0.637760824 -0.891737079 0.7132915914 1.1672876898 0.9995982213 0.7536509951 0.0079782035 0.9986791451 -0.54 0.9924842706 1.7605630443 -0.660241434 -0.924016784 0.3343088247 1 1 0.3429266393
274 1.2186854622 1.2239040106 1.7329236006 0.8846911562 1.2411637241 1.2000544928 -0.880959136 0.5245574606 -2.076956733 0.6645598389 -1.646411756 1.1352928884 1.0673282001 1.0858414534 0.5825212277 -0.851544536 0.8046157875 1.5459537263 1.673730794 -1.945045466 0.9635093628 1.0054138544 1.2225297157 1.3814512633 1.4883293816 1.2498396759 1.4250067416 1.4524733141 -1.259962491 -0.440314953 2.1728985353 0.152907195 2.1766144897 0.7819138455 0.6237302476 0.9920461976 2.6775904881 1.6535660119 2.351180869 -0.933737502 -1.156739517 2.3631917029 1.2501784868 0.9576881327 1.6785604473 -1.555953673 0.8658097595 -1.991964501 -0.934774915 0.9640934115 0.6420205713 0.8126983834 -0.711019293 0.8342059288 -0.667617222 -0.637760824 -0.081284345 0.7132915914 -0.105375644 -0.461890493 0.5574992198 -0.292534129 0.2682536215 -1.72 -0.084054042 1.0981536414 0.8515575946 0.8874141236 0.7878936623 1 1 1.9141988919
275 1.2186854622 1.2239040106 1.1371212674 0.8846911562 1.2411637241 0.5081863414 1.2936414496 1.2274229909 1.4155449161 1.357746871 1.5612525268 1.1352928884 1.73367122 1.0858414534 1.2519269774 1.897727824 1.5076177256 0.8572831439 0.9232086522 1.7303748965 0.9635093628 1.0054138544 0.5259959785 0.7468821871 1.4883293816 1.2498396759 1.4250067416 1.4524733141 1.4692853333 1.5859307792 1.4700239137 1.6130632263 0.1135977739 1.39408196 1.3058094538 0.9920461976 2.0067086141 0.4953865118 1.6819530649 2.5068822059 1.5018007967 -0.768637802 1.2501784868 0.9576881327 -0.107104798 0.9160197302 1.4943097777 0.3109241331 1.8981310773 0.9640934115 0.6420205713 0.8126983834 -0.711019293 -0.844107483 -0.667617222 -0.637760824 -0.891737079 -0.893391794 1.5183672301 1.4531636843 1.1459545458 0.0079782035 -0.09695914 -1.80 -0.084054042 0.4357442385 1.5318671576 1.113842987 0.0697176695 2 1 -0.207603151
276 -0.74550331 0.5579273499 1.1371212674 0.8846911562 1.2411637241 1.2000544928 -0.156092274 -0.17830807 -0.679956073 -1.415001257 0.2781868139 1.1352928884 -0.26535784 -0.380693418 -0.086884522 -0.851544536 0.8046157875 0.1686125615 -1.328357773 -1.945045466 0.9635093628 0.3223771878 -0.170537759 -1.156825042 -1.040711522 -0.059884127 -0.675329282 0.6518416824 0.7869733771 1.5859307792 0.767149292 0.8829852107 0.1135977739 -1.054590498 -0.740428165 0.9920461976 -0.676818882 -0.083703238 -0.994958151 -0.933737502 -1.156739517 -0.142271901 -0.571356644 0.9576881327 0.4881169502 -0.937960323 -1.019690295 -1.991964501 -0.368193717 0.9640934115 0.6420205713 0.8126983834 0.9231199639 -0.004950777 -0.667617222 -0.637760824 -0.891737079 -0.090050101 -0.588110012 0.4956365958 0.7536509951 -0.593046461 0.9986791451 -0.80 -0.622323199 -0.889074567 0.4736078374 -0.01830133 0.5233025071 2 2 0.8567397454
277 -0.74550331 -0.108049311 -0.650285732 -0.520040937 -0.189974039 -0.18368181 0.5687745878 -0.17830807 0.7170445863 0.6645598389 0.2781868139 -0.763708538 -0.26535784 -1.113960854 -0.086884522 -0.851544536 -1.304390027 -1.897399186 0.1726865105 0.2602067514 -0.377885602 -0.360659479 0.5259959785 0.7468821871 0.2238089296 -0.059884127 -0.675329282 -0.148789949 0.104661421 0.9105155353 -0.638599951 -0.577170821 0.8012700125 0.1697457309 -0.058348959 -0.640495846 -0.005937008 -0.083703238 -0.325730347 0.4425103813 -0.492104439 -0.142271901 0.0358217331 0.2669300965 0.4881169502 0.9160197302 0.2373097414 -0.264798025 0.198387482 -0.348631759 -1.964737652 -1.265576108 1.7401895925 0.8342059288 1.2184014301 1.2755216483 0.7291683886 -0.090050101 0.0701641264 -0.512286655 -0.472297601 -1.494583457 -0.462171902 1.67 0.4542151141 0.4357442385 -0.660241434 0.3892706241 -0.119276013 1 2 -0.524594219
278 -0.74550331 0.5579273499 -1.246088066 0.1823251095 1.2411637241 -0.18368181 0.5687745878 1.2274229909 -0.679956073 1.357746871 1.5612525268 -1.396709014 -1.59804388 0.3525740177 0.5825212277 -0.851544536 0.1016138495 0.1686125615 0.1726865105 0.2602067514 0.9635093628 1.0054138544 1.2225297157 0.1123131108 0.2238089296 -0.059884127 -2.075553298 -0.148789949 0.7869733771 -1.115730196 -1.341474573 -1.307248836 -1.261746703 0.7819138455 0.6237302476 0.1757751758 -0.005937008 -1.241882738 -0.994958151 -0.933737502 0.8371657183 -0.768637802 1.2501784868 0.9576881327 -1.297548296 -1.555953673 0.2373097414 -0.264798025 -0.934774915 0.3077308263 0.6420205713 0.8126983834 1.7401895925 0.8342059288 0.2753921041 0.3188804121 0.7291683886 -0.090050101 0.772323207 1.5035598469 0.2632715568 0.0079782035 -0.09695914 -0.28 -0.084054042 1.7605630443 -0.282291677 -0.063587103 -0.081477276 1 2 -0.465101931
279 1.2186854622 1.2239040106 1.1371212674 0.8846911562 1.2411637241 1.2000544928 1.2936414496 0.5245574606 1.4155449161 1.357746871 1.5612525268 1.768293364 1.73367122 1.8191088891 1.2519269774 -0.851544536 0.8046157875 1.5459537263 0.9232086522 0.9952908239 0.9635093628 1.0054138544 1.2225297157 1.3814512633 1.4883293816 -0.059884127 0.7248947338 1.4524733141 1.4692853333 0.9105155353 2.1728985353 1.6130632263 1.4889422511 0.7819138455 1.3058094538 0.1757751758 -0.676818882 -0.662792988 1.0127252609 1.1306343228 2.1664358752 1.736825802 1.2501784868 0.9576881327 1.6785604473 0.9160197302 1.4943097777 0.8866462915 -0.934774915 0.9640934115 0.6420205713 0.8126983834 0.9231199639 -0.844107483 -0.667617222 -0.637760824 1.5396211222 -0.893391794 0.2895888391 0.9995982213 0.9988407143 0.6090028677 0.6334663833 -0.49 -1.160592355 -0.889074567 -0.660241434 0.4798421695 0.2587113518 2 2 0.1695265683
280 -0.74550331 0.5579273499 1.1371212674 0.8846911562 0.5255948424 -0.18368181 -0.156092274 0.5245574606 -0.679956073 -0.028627193 -1.646411756 -1.396709014 -0.26535784 -0.380693418 0.5825212277 -0.851544536 0.8046157875 0.1686125615 0.1726865105 0.2602067514 0.2928118803 0.3223771878 0.5259959785 -0.522255965 -0.408451296 0.5949777746 -2.075553298 1.4524733141 -1.259962491 -1.115730196 -1.341474573 -0.577170821 -1.261746703 -0.442422384 0.6237302476 0.1757751758 -0.676818882 1.0744762619 -0.325730347 -0.933737502 -1.156739517 -0.768637802 -1.785713397 0.2669300965 0.4881169502 -0.319966972 -0.391190277 -0.264798025 -0.934774915 0.3077308263 0.6420205713 0.8126983834 -0.711019293 -0.844107483 0.2753921041 -0.637760824 -0.891737079 0.7132915914 0.7284382645 0.9995982213 -0.227107881 -0.893558793 0.9986791451 -0.87 -0.622323199 0.4357442385 0.8515575946 0.6609852602 0.5611012435 1 2 0.9775551387
281 -0.74550331 -0.108049311 0.5413189341 -1.222406984 -1.621111803 -0.875549962 -0.880959136 -0.8811736 -0.679956073 -1.415001257 -0.363346043 -0.763708538 -0.26535784 0.3525740177 -0.086884522 0.2481644078 -1.304390027 -0.520058021 0.1726865105 -0.474877321 -1.719280567 -1.043696145 -0.170537759 -0.522255965 -0.408451296 -0.059884127 -0.675329282 -1.750053213 0.104661421 0.9105155353 0.0642746704 0.152907195 -0.574074465 -0.442422384 -0.740428165 -1.456766868 2.6775904881 -0.083703238 1.0127252609 0.4425103813 -0.492104439 2.3631917029 -0.571356644 -1.114585976 0.4881169502 -0.319966972 -0.391190277 -0.840520184 0.198387482 -1.661356929 0.6420205713 -1.265576108 2.5572592212 -0.004950777 0.2753921041 3.1888041208 -0.081284345 1.5166332839 -0.939189552 -0.663475143 -0.913639095 -2.095608121 -2.288235711 -1.00 -0.622323199 0.4357442385 -0.811421337 -0.607016375 0.2587113518 2 1 0.1695265683
282 -0.090773719 -0.774025971 -0.054483399 -1.222406984 -0.189974039 -0.18368181 -0.156092274 -0.17830807 0.7170445863 -1.415001257 -1.004878899 1.1352928884 1.0673282001 -0.380693418 0.5825212277 -0.301690064 -0.601388089 -0.520058021 0.1726865105 -1.945045466 -1.719280567 -1.043696145 0.5259959785 1.3814512633 0.8560691556 0.5949777746 0.0247827259 0.6518416824 1.4692853333 1.5859307792 0.767149292 0.8829852107 0.8012700125 0.1697457309 -0.740428165 0.1757751758 0.6649448662 1.6535660119 -0.994958151 1.1306343228 0.8371657183 1.1104599011 -0.571356644 -0.42382794 1.6785604473 1.5340130811 0.2373097414 0.3109241331 0.7649686804 0.3077308263 -0.226898836 -0.572817945 0.9231199639 1.6733626347 1.2184014301 -0.637760824 -0.891737079 0.7132915914 -0.456455184 0.0420711328 0.2632715568 1.210027532 0.9986791451 -0.20 -0.084054042 -0.226665164 1.342892279 -1.87501801 0.59889998 2 2 1.1061703215
283 1.2186854622 0.5579273499 1.1371212674 0.1823251095 0.5255948424 0.5081863414 0.5687745878 0.5245574606 0.0185442565 -0.028627193 -0.363346043 1.1352928884 1.0673282001 1.0858414534 0.5825212277 0.2481644078 0.8046157875 0.8572831439 0.9232086522 0.9952908239 0.2928118803 0.3223771878 0.5259959785 0.7468821871 0.8560691556 0.5949777746 0.7248947338 0.6518416824 1.4692853333 -0.440314953 -0.638599951 -1.307248836 0.1135977739 0.1697457309 0.6237302476 0.1757751758 2.0067086141 1.0744762619 1.6819530649 1.8187582644 1.5018007967 1.736825802 0.64300011 0.2669300965 1.0833386987 0.9160197302 0.8658097595 0.8866462915 1.3315498789 0.3077308263 -0.226898836 0.1199402194 0.9231199639 0.8342059288 1.2184014301 1.2755216483 0.7291683886 0.7132915914 -0.544225069 -0.865059793 -0.962677039 -1.194071125 -1.192597426 -1.32 -0.622323199 -0.226665164 0.1334530559 -0.335301739 0.2965100883 2 2 0.2543412261
284 -1.4002329 1.2239040106 -1.246088066 0.1823251095 -0.189974039 -0.18368181 -0.156092274 1.2274229909 0.7170445863 -0.028627193 0.2781868139 -0.130708063 -0.26535784 -0.380693418 -0.756290272 -0.851544536 1.5076177256 -0.520058021 0.9232086522 0.9952908239 0.9635093628 1.0054138544 1.2225297157 0.1123131108 -0.408451296 0.5949777746 0.7248947338 0.6518416824 -1.259962491 -1.115730196 -0.638599951 -0.577170821 -0.574074465 1.39408196 -0.058348959 -2.27303789 1.3358267402 1.0744762619 0.3434974569 -0.24561356 -0.492104439 1.1104599011 1.2501784868 -0.42382794 1.0833386987 1.5340130811 0.2373097414 0.8866462915 0.7649686804 -0.348631759 0.6420205713 -1.958334272 -0.711019293 -0.004950777 0.2753921041 -0.637760824 -0.081284345 0.7132915914 1.1672876898 0.7476174085 0.7536509951 -0.292534129 0.6334663833 0.96 -0.084054042 0.4357442385 0.4736078374 0.4345563968 0.3721075612 1 2 0.4356337576
285 -1.4002329 -2.105979293 -1.246088066 -0.520040937 -0.189974039 -0.18368181 -0.156092274 -0.17830807 0.0185442565 -0.028627193 0.2781868139 -1.396709014 -1.59804388 -1.847228289 -0.086884522 -0.301690064 0.1016138495 -0.520058021 -1.328357773 -1.945045466 -2.38997805 -2.409769479 1.2225297157 1.3814512633 1.4883293816 1.2498396759 1.4250067416 1.4524733141 -0.577650535 -0.440314953 -1.341474573 -0.577170821 -1.261746703 -1.666758613 -2.104586577 0.9920461976 -0.676818882 0.4953865118 -0.994958151 -0.933737502 -0.492104439 -0.768637802 -1.785713397 -0.42382794 -1.297548296 -1.555953673 -1.648190313 0.3109241331 -0.934774915 0.3077308263 -0.226898836 0.1199402194 2.5572592212 -0.844107483 0.2753921041 0.3188804121 1.5396211222 0.7132915914 1.0356328622 0.8484097336 -0.129031994 -0.593046461 -0.09695914 0.71 -1.160592355 -0.226665164 -0.282291677 -0.516444829 0.4099062977 1 2 0.532864927
286 0.5639558716 -0.108049311 0.5413189341 -0.520040937 -0.189974039 -0.875549962 -0.156092274 -0.17830807 -2.076956733 -0.028627193 -1.646411756 -0.130708063 1.73367122 -1.113960854 -2.095101771 -0.851544536 0.1016138495 -1.208728603 -2.078879915 0.2602067514 -0.377885602 -1.726732812 1.2225297157 -1.156825042 0.2238089296 -2.024469831 -2.075553298 -0.148789949 -1.259962491 -1.115730196 -1.341474573 0.152907195 -1.261746703 -1.666758613 -0.740428165 0.1757751758 -0.676818882 -1.241882738 -0.994958151 -0.933737502 -1.156739517 -0.768637802 -1.785713397 -2.496102048 1.0833386987 -1.555953673 -1.648190313 -1.991964501 -0.934774915 0.9640934115 -1.964737652 0.1199402194 -0.711019293 -0.844107483 -0.667617222 -0.637760824 -0.891737079 -0.893391794 -2.343507713 -2.074567695 -2.728043017 -1.795095789 -1.923022949 -1.51 -0.622323199 0.4357442385 0.5114028131 0.2534133061 0.3343088247 1 2 0.3429266393
287 -0.74550331 1.2239040106 1.7329236006 0.8846911562 1.2411637241 1.2000544928 1.2936414496 1.2274229909 1.4155449161 1.357746871 1.5612525268 1.768293364 1.73367122 1.8191088891 1.2519269774 -0.851544536 1.5076177256 0.1686125615 -1.328357773 0.2602067514 0.9635093628 1.0054138544 1.2225297157 1.3814512633 1.4883293816 -2.024469831 -2.075553298 -2.550684844 -1.259962491 -1.115730196 -1.341474573 -1.307248836 -1.261746703 -1.666758613 1.3058094538 0.9920461976 -0.676818882 -1.241882738 -0.994958151 -0.933737502 -1.156739517 2.3631917029 0.64300011 0.9576881327 -0.702326547 -1.555953673 0.2373097414 -1.991964501 -0.934774915 0.3077308263 -0.226898836 0.1199402194 2.5572592212 2.5125193406 2.1614107562 0.3188804121 2.3500738557 2.3199749765 1.5622521727 1.4531636843 1.1949924896 1.210027532 0.9986791451 -1.62 -0.084054042 0.4357442385 1.5696621334 1.2949860777 0.2965100883 1 2 0.2543412261
288 -0.74550331 0.5579273499 -0.650285732 0.1823251095 0.5255948424 0.5081863414 0.5687745878 -0.17830807 0.7170445863 0.6645598389 -0.363346043 -0.130708063 -0.26535784 -0.380693418 -0.086884522 1.3478733519 -1.304390027 -0.520058021 0.9232086522 0.9952908239 0.9635093628 0.3223771878 -0.170537759 -0.522255965 -0.408451296 0.5949777746 0.0247827259 -0.148789949 0.7869733771 -0.440314953 -0.638599951 -0.577170821 -0.574074465 0.7819138455 0.6237302476 0.1757751758 -0.005937008 -0.083703238 -0.325730347 -0.24561356 -0.492104439 -0.768637802 0.0358217331 0.9576881327 -1.297548296 -0.937960323 0.2373097414 -0.264798025 -0.934774915 0.3077308263 0.6420205713 0.8126983834 -0.711019293 -0.004950777 0.2753921041 -0.637760824 -0.891737079 -0.893391794 -1.465808862 -1.016248281 -1.698246196 -1.494583457 -0.09695914 0.19 0.9924842706 0.4357442385 0.0956580801 -1.37687451 0.1453151424 1 2 -0.065196608
289 -0.090773719 -1.440002632 -1.246088066 -1.924773031 -1.621111803 -1.567418113 0.5687745878 -0.17830807 0.0185442565 -0.028627193 0.2781868139 -1.396709014 -0.93170086 -1.113960854 -0.086884522 -0.851544536 0.1016138495 0.1686125615 0.9232086522 0.2602067514 -0.377885602 0.3223771878 -1.563605233 -1.156825042 -0.408451296 -1.369607929 0.0247827259 -0.148789949 -0.577650535 -0.440314953 -0.638599951 -0.577170821 -0.574074465 -0.442422384 -0.058348959 0.1757751758 -0.676818882 0.4953865118 -0.325730347 -0.933737502 0.1725306398 -0.768637802 -1.785713397 0.2669300965 -1.297548296 0.9160197302 -1.019690295 0.8866462915 0.198387482 -1.004994344 -0.226898836 -1.958334272 -0.711019293 -0.844107483 -0.667617222 -0.637760824 0.7291683886 -0.893391794 -0.588110012 -1.016248281 -1.207866758 0.3084905356 -1.557810187 0.83 -0.622323199 0.4357442385 0.2846329588 -0.69758792 0.3721075612 1 1 0.4356337576
290 0.5639558716 0.5579273499 1.1371212674 0.8846911562 1.2411637241 1.2000544928 0.5687745878 0.5245574606 -2.076956733 -2.108188289 -0.363346043 -0.763708538 -0.93170086 0.3525740177 -2.095101771 -0.851544536 -0.601388089 -0.520058021 -0.577835631 -1.945045466 0.2928118803 0.3223771878 1.2225297157 1.3814512633 1.4883293816 0.5949777746 -2.075553298 0.6518416824 1.4692853333 0.9105155353 0.767149292 1.6130632263 1.4889422511 0.7819138455 -0.058348959 -0.640495846 -0.005937008 -1.241882738 -0.994958151 1.1306343228 0.1725306398 1.1104599011 0.0358217331 -0.42382794 -0.107104798 0.2980263793 0.8658097595 0.3109241331 -0.934774915 0.9640934115 0.6420205713 0.8126983834 0.9231199639 1.6733626347 0.2753921041 0.3188804121 -0.891737079 0.7132915914 -1.465808862 -1.923379207 -1.305942646 -1.494583457 -1.192597426 -0.57 -0.622323199 -1.55148397 0.0956580801 -1.467446056 0.4855037706 2 2 0.7428319627
292 -1.4002329 -2.105979293 -1.246088066 -2.627139077 -2.336680685 -2.259286265 -2.33069286 -2.28690466 -2.076956733 -2.108188289 -1.646411756 -1.396709014 -1.59804388 -1.847228289 -2.095101771 -0.851544536 -2.007391965 -1.897399186 0.1726865105 0.2602067514 -0.377885602 -0.360659479 -0.170537759 0.1123131108 0.2238089296 -2.024469831 0.0247827259 -0.148789949 0.7869733771 0.9105155353 0.767149292 -1.307248836 0.8012700125 -1.054590498 -1.422507371 -0.640495846 -0.676818882 -0.662792988 -0.325730347 -0.933737502 -1.156739517 -0.768637802 0.0358217331 -0.42382794 0.4881169502 0.2980263793 0.2373097414 -0.264798025 -0.934774915 -0.348631759 0.6420205713 0.8126983834 -0.711019293 -0.004950777 -0.667617222 -0.637760824 -0.891737079 -0.893391794 0.3334737816 0.4452404332 0.2632715568 -2.696632786 -1.192597426 0.51 2.0690225836 -0.889074567 0.8893525703 0.6156994875 0.0697176695 2 2 -0.207603151
293 0.5639558716 1.2239040106 1.1371212674 0.8846911562 -0.189974039 -0.875549962 -0.880959136 -0.17830807 0.0185442565 0.6645598389 -1.004878899 0.5022924128 -0.26535784 0.3525740177 0.5825212277 -0.301690064 0.1016138495 0.1686125615 0.1726865105 -0.474877321 0.9635093628 1.0054138544 0.5259959785 -0.522255965 -0.408451296 -0.059884127 0.7248947338 -0.949421581 -0.577650535 -0.440314953 0.0642746704 -0.577170821 0.1135977739 0.1697457309 0.6237302476 0.1757751758 -0.676818882 -0.083703238 -0.325730347 -0.24561356 0.1725306398 -0.142271901 1.2501784868 0.9576881327 0.4881169502 -0.319966972 0.2373097414 0.3109241331 -0.368193717 0.9640934115 0.6420205713 0.8126983834 -0.711019293 -0.844107483 -0.667617222 -0.637760824 -0.891737079 -0.893391794 1.1672876898 1.150786709 0.7536509951 -0.292534129 0.2682536215 -0.96 -0.084054042 -0.889074567 1.4184822305 0.6156994875 0.59889998 1 2 1.1061703215
294 -0.090773719 -0.774025971 0.5413189341 -1.222406984 -0.189974039 -0.18368181 0.5687745878 -0.17830807 0.7170445863 0.6645598389 0.9197196703 -0.130708063 -0.26535784 0.3525740177 -0.086884522 0.7980188798 0.1016138495 0.1686125615 0.1726865105 0.2602067514 -0.377885602 -0.360659479 -0.170537759 0.1123131108 0.2238089296 -0.059884127 0.0247827259 -0.148789949 0.7869733771 0.9105155353 0.767149292 0.152907195 0.1135977739 0.1697457309 -0.058348959 0.1757751758 1.3358267402 0.4953865118 1.0127252609 0.4425103813 0.1725306398 0.4840940001 -0.571356644 -0.42382794 0.4881169502 0.2980263793 0.2373097414 0.8866462915 1.3315498789 0.3077308263 -0.226898836 0.1199402194 -0.711019293 -0.844107483 -0.667617222 -0.637760824 -0.891737079 -0.893391794 0.1579340115 0.1932596204 -0.178069938 1.210027532 0.6334663833 0.53 -0.622323199 -0.889074567 -0.16890675 -0.244730193 0.0697176695 1 1 -0.207603151
295 0.5639558716 -0.108049311 0.5413189341 0.1823251095 0.5255948424 0.5081863414 -0.156092274 0.5245574606 0.0185442565 -0.028627193 0.9197196703 0.5022924128 0.4009851801 0.3525740177 -0.756290272 0.7980188798 0.8046157875 0.8572831439 0.9232086522 0.2602067514 -0.377885602 -0.360659479 -1.563605233 -1.156825042 -1.040711522 -1.369607929 -1.37544129 -1.750053213 -0.577650535 -1.115730196 -0.638599951 -0.577170821 -0.574074465 -1.054590498 -1.422507371 0.1757751758 1.3358267402 -0.083703238 0.3434974569 -0.24561356 -0.492104439 -0.142271901 -1.178535021 -1.805344012 -0.702326547 -0.937960323 -1.019690295 -0.264798025 0.7649686804 0.3077308263 0.6420205713 0.8126983834 0.1060503353 -0.004950777 0.2753921041 0.3188804121 1.5396211222 0.7132915914 -0.588110012 -0.713871306 -1.453056477 0.9095151998 0.9986791451 -0.99 1.5307534271 1.7605630443 -0.244496701 -0.154158648 -1.555627999 1 2 -2.019835967
296 1.2186854622 0.5579273499 -0.054483399 -0.520040937 -0.189974039 -0.18368181 -0.880959136 0.5245574606 0.7170445863 -0.721814225 -1.004878899 -1.396709014 -1.59804388 -0.380693418 -1.425696022 -0.851544536 1.5076177256 1.5459537263 0.1726865105 1.7303748965 0.9635093628 1.0054138544 0.5259959785 0.7468821871 0.2238089296 -0.059884127 0.0247827259 1.4524733141 -1.259962491 -1.115730196 -1.341474573 0.152907195 1.4889422511 1.39408196 1.3058094538 0.1757751758 -0.676818882 1.0744762619 -0.325730347 -0.933737502 2.1664358752 2.3631917029 1.2501784868 -0.42382794 1.6785604473 0.2980263793 1.4943097777 0.8866462915 1.8981310773 0.9640934115 0.6420205713 0.8126983834 -0.711019293 -0.004950777 -0.667617222 -0.637760824 1.5396211222 -0.893391794 0.3334737816 1.1003905464 0.8517268828 -1.194071125 -0.827384664 -0.18 -0.622323199 -0.889074567 0.2090430073 0.8874141236 0.031918933 1 2 -0.275163643
297 -0.090773719 -0.774025971 0.5413189341 -0.520040937 -1.621111803 -1.567418113 -0.880959136 -0.8811736 -0.679956073 -0.721814225 0.2781868139 -0.130708063 -0.26535784 0.3525740177 -0.086884522 0.2481644078 -0.601388089 0.1686125615 0.1726865105 -0.474877321 -1.048583085 -0.360659479 -0.170537759 -1.156825042 -1.040711522 -0.714746028 -0.675329282 -1.750053213 -0.577650535 0.2351002914 0.0642746704 -0.577170821 -0.574074465 -0.442422384 -0.058348959 -1.456766868 0.6649448662 0.4953865118 1.0127252609 0.4425103813 0.1725306398 1.1104599011 0.0358217331 -1.114585976 -0.107104798 0.2980263793 0.2373097414 -0.840520184 0.198387482 -0.348631759 . -0.572817945 0.1060503353 -0.004950777 1.2184014301 2.2321628846 0.7291683886 1.5166332839 -1.158614265 -0.865059793 -1.060752927 -0.893558793 -1.923022949 -0.86 0.4542151141 -1.55148397 -0.471266556 -1.105159874 . 1 1 .
298 1.2186854622 0.5579273499 0.5413189341 0.8846911562 0.5255948424 -0.875549962 -0.880959136 -0.17830807 -0.679956073 -1.415001257 -0.363346043 -0.130708063 -0.26535784 0.3525740177 -0.756290272 -0.301690064 0.1016138495 0.8572831439 -0.577835631 -0.474877321 -0.377885602 -0.360659479 -1.563605233 -1.156825042 -1.040711522 -0.714746028 0.0247827259 0.6518416824 0.104661421 0.2351002914 0.0642746704 -0.577170821 0.8012700125 -0.442422384 -0.058348959 -0.640495846 0.6649448662 1.6535660119 1.0127252609 -0.24561356 -0.492104439 -0.142271901 -1.178535021 -1.114585976 -0.107104798 -0.319966972 -0.391190277 -1.416242342 0.198387482 0.3077308263 0.6420205713 0.8126983834 0.1060503353 -0.004950777 0.2753921041 -0.637760824 -0.081284345 -0.090050101 -0.280915414 0.9995982213 0.4103853883 0.0079782035 -0.09695914 -1.19 -0.622323199 -1.55148397 -0.282291677 -0.561730602 0.5233025071 1 2 0.8567397454
299 0.5639558716 -0.108049311 -1.246088066 0.8846911562 0.5255948424 0.5081863414 0.5687745878 -0.17830807 -0.679956073 0.6645598389 -1.004878899 -0.763708538 1.0673282001 0.3525740177 -0.086884522 0.7980188798 0.1016138495 0.1686125615 -1.328357773 0.2602067514 0.2928118803 0.3223771878 1.2225297157 0.7468821871 0.8560691556 0.5949777746 0.7248947338 -0.148789949 0.104661421 -0.440314953 0.767149292 -0.577170821 -1.261746703 0.7819138455 -0.058348959 0.9920461976 -0.676818882 0.4953865118 -0.325730347 1.8187582644 1.5018007967 -0.768637802 0.64300011 -0.42382794 -1.297548296 -0.937960323 0.2373097414 0.8866462915 -0.368193717 0.3077308263 0.6420205713 -0.572817945 -0.711019293 -0.844107483 -0.667617222 -0.637760824 -0.891737079 -0.893391794 1.2111726324 -0.512286655 0.214233613 -2.095608121 -0.09695914 0.77 0.4542151141 -0.889074567 1.4184822305 1.1591287597 -0.081477276 1 1 -0.465101931
300 0.5639558716 -0.108049311 1.7329236006 0.8846911562 1.2411637241 -0.18368181 -0.156092274 -0.8811736 -1.378456403 -1.415001257 -1.004878899 1.1352928884 1.0673282001 1.0858414534 1.2519269774 1.3478733519 0.1016138495 0.1686125615 0.1726865105 0.2602067514 0.9635093628 -0.360659479 -0.170537759 1.3814512633 1.4883293816 -0.059884127 0.0247827259 -0.148789949 0.7869733771 0.9105155353 0.767149292 0.8829852107 0.8012700125 0.1697457309 -0.058348959 -0.640495846 1.3358267402 0.4953865118 1.0127252609 1.1306343228 0.1725306398 0.4840940001 0.0358217331 -0.42382794 -0.107104798 -0.319966972 -0.391190277 -0.840520184 0.7649686804 -0.348631759 -1.095818244 -0.572817945 0.1060503353 -0.844107483 0.2753921041 0.3188804121 -0.081284345 -0.090050101 -2.343507713 0.0420711328 -0.178069938 0.0079782035 -0.09695914 -0.88 -1.698861512 -0.889074567 -1.453935925 -0.01830133 0.4855037706 1 1 0.7428319627
301 0.5639558716 0.5579273499 -0.650285732 0.8846911562 1.2411637241 1.2000544928 0.5687745878 0.5245574606 1.4155449161 1.357746871 0.2781868139 1.1352928884 1.0673282001 1.8191088891 1.2519269774 -0.301690064 0.8046157875 1.5459537263 0.1726865105 0.2602067514 0.2928118803 1.0054138544 0.5259959785 0.7468821871 1.4883293816 1.2498396759 0.7248947338 -0.949421581 -0.577650535 0.9105155353 0.767149292 0.152907195 0.8012700125 1.39408196 0.6237302476 0.9920461976 -0.676818882 1.6535660119 1.6819530649 -0.933737502 -0.492104439 -0.768637802 1.2501784868 0.9576881327 0.4881169502 1.5340130811 1.4943097777 0.8866462915 0.7649686804 0.9640934115 0.6420205713 0.1199402194 -0.711019293 -0.004950777 0.2753921041 -0.637760824 1.5396211222 1.5166332839 0.2895888391 -0.00832503 1.1459545458 -0.893558793 -0.09695914 1.29 0.9924842706 0.4357442385 -1.264961046 1.113842987 0.59889998 1 1 1.1061703215
302 0.5639558716 0.5579273499 1.1371212674 0.1823251095 -0.189974039 -0.18368181 -0.156092274 0.5245574606 -1.378456403 -0.028627193 -1.646411756 0.5022924128 -1.59804388 1.0858414534 -0.086884522 -0.301690064 0.8046157875 0.8572831439 0.9232086522 0.9952908239 0.2928118803 0.3223771878 -0.170537759 0.1123131108 0.2238089296 -2.024469831 -1.37544129 0.6518416824 -1.259962491 -0.440314953 -1.341474573 -0.577170821 -0.574074465 0.1697457309 0.6237302476 0.1757751758 1.3358267402 -1.241882738 -0.325730347 -0.933737502 -1.156739517 -0.768637802 0.64300011 -0.42382794 0.4881169502 0.2980263793 0.2373097414 0.3109241331 -0.934774915 0.3077308263 -0.226898836 0.1199402194 -0.711019293 -0.004950777 -0.667617222 -0.637760824 1.5396211222 -0.090050101 0.2457038966 -0.159513517 -0.325183769 -0.292534129 0.6334663833 0.19 0.9924842706 0.4357442385 -1.075986167 0.4345563968 -0.57286085 1 2 -1.126992739
303 0.5639558716 -2.105979293 -1.246088066 -0.520040937 -0.905542921 -2.259286265 0.5687745878 0.5245574606 0.0185442565 -0.028627193 0.2781868139 0.5022924128 -1.59804388 -1.847228289 -0.086884522 -0.851544536 0.1016138495 -1.897399186 -0.577835631 -0.474877321 0.2928118803 0.3223771878 -2.26013897 -1.791394118 -1.672971748 -2.024469831 0.0247827259 -0.949421581 -1.259962491 -1.115730196 -1.341474573 -1.307248836 -1.261746703 1.39408196 -0.058348959 0.1757751758 -0.005937008 -0.662792988 -0.325730347 -0.933737502 -1.156739517 -0.768637802 -1.785713397 -0.42382794 -0.107104798 0.9160197302 -0.391190277 0.8866462915 -0.934774915 -2.317719514 -0.226898836 -1.958334272 -0.711019293 -0.004950777 0.2753921041 0.3188804121 -0.081284345 -0.893391794 -0.631994954 0.0420711328 -0.227107881 -2.095608121 -0.827384664 0.85 0.4542151141 0.4357442385 1.2295073518 -0.01830133 0.6744974529 2 2 1.3913479306
305 -1.4002329 -2.105979293 -1.246088066 -2.627139077 -2.336680685 -2.259286265 -2.33069286 -2.28690466 -1.378456403 -0.028627193 -1.646411756 -1.396709014 -1.59804388 -1.847228289 -0.086884522 -0.851544536 -2.007391965 -1.897399186 -1.328357773 -1.209961394 -2.38997805 -2.409769479 -1.563605233 -1.156825042 -0.408451296 -2.024469831 -2.075553298 -2.550684844 -1.259962491 -1.115730196 -1.341474573 -1.307248836 -1.261746703 -0.442422384 -2.104586577 -3.089308912 -0.676818882 -1.241882738 -0.994958151 -0.933737502 -1.156739517 -0.768637802 -1.785713397 0.2669300965 -1.297548296 -1.555953673 -1.648190313 -1.991964501 -0.934774915 -2.317719514 -2.83365706 -2.651092436 1.7401895925 1.6733626347 0.2753921041 0.3188804121 1.5396211222 -0.893391794 0.9478629772 0.4956365958 0.508461276 -0.593046461 0.2682536215 1.11 -0.622323199 -1.55148397 -1.794090706 -1.87501801 0.1075164059 1 1 -0.137671637
306 0.5639558716 0.5579273499 -0.054483399 0.8846911562 0.5255948424 1.2000544928 1.2936414496 1.2274229909 0.7170445863 -0.028627193 -1.004878899 -0.763708538 -0.93170086 -1.113960854 -0.756290272 -0.301690064 0.8046157875 0.8572831439 0.9232086522 0.9952908239 0.9635093628 1.0054138544 0.5259959785 0.1123131108 0.2238089296 -0.059884127 -0.675329282 1.4524733141 0.7869733771 0.2351002914 0.0642746704 0.152907195 0.1135977739 0.1697457309 -0.058348959 0.9920461976 -0.676818882 0.4953865118 0.3434974569 -0.933737502 0.1725306398 1.1104599011 0.0358217331 -1.805344012 -0.107104798 0.2980263793 -0.391190277 0.3109241331 0.198387482 0.3077308263 0.6420205713 0.8126983834 -0.711019293 -0.004950777 0.2753921041 0.3188804121 -0.891737079 -0.893391794 0.7284382645 -0.310702005 0.2632715568 0.6090028677 -0.09695914 0.18 0.9924842706 0.4357442385 0.662582716 0.2081275334 -0.081477276 2 1 -0.465101931
307 0.5639558716 -0.108049311 0.5413189341 -0.520040937 -0.189974039 -0.18368181 -0.156092274 -0.17830807 0.0185442565 -0.028627193 0.2781868139 -0.763708538 0.4009851801 0.3525740177 -0.086884522 -0.301690064 0.1016138495 0.1686125615 0.1726865105 0.2602067514 -0.377885602 -0.360659479 -0.170537759 0.1123131108 0.2238089296 -0.059884127 0.0247827259 -0.148789949 0.7869733771 0.9105155353 0.767149292 0.8829852107 0.8012700125 0.1697457309 -0.058348959 0.9920461976 -0.676818882 0.4953865118 1.0127252609 -0.24561356 0.8371657183 -0.768637802 0.0358217331 -0.42382794 -0.702326547 0.2980263793 0.2373097414 -0.264798025 0.7649686804 -0.348631759 0.6420205713 -0.572817945 -0.711019293 0.8342059288 0.2753921041 -0.637760824 -0.081284345 -0.090050101 1.1672876898 0.9995982213 0.7536509951 1.210027532 0.9986791451 0.60 -0.084054042 0.4357442385 -0.660241434 0.4345563968 0.4477050341 1 2 0.6350844436
308 -0.74550331 1.2239040106 -1.246088066 0.8846911562 1.2411637241 -0.18368181 -1.605825998 -1.58403913 0.7170445863 0.6645598389 -1.004878899 0.5022924128 1.0673282001 -1.847228289 -1.425696022 -0.851544536 -1.304390027 0.8572831439 -1.328357773 -1.209961394 0.9635093628 -0.360659479 -0.170537759 -1.156825042 -1.040711522 1.2498396759 0.7248947338 0.6518416824 0.104661421 -0.440314953 1.4700239137 -0.577170821 1.4889422511 0.7819138455 1.3058094538 0.9920461976 -0.676818882 1.0744762619 -0.994958151 0.4425103813 1.5018007967 -0.768637802 1.2501784868 0.9576881327 1.6785604473 0.2980263793 0.2373097414 -0.264798025 -0.934774915 0.9640934115 0.6420205713 0.8126983834 1.7401895925 2.5125193406 0.2753921041 -0.637760824 1.5396211222 1.5166332839 -0.588110012 0.9492020587 -1.35498059 -1.494583457 0.2682536215 -0.63 -0.622323199 -0.226665164 -2.096450512 -0.924016784 0.2587113518 1 2 0.1695265683
309 1.2186854622 1.2239040106 1.1371212674 0.1823251095 0.5255948424 1.2000544928 0.5687745878 0.5245574606 0.0185442565 -0.028627193 0.9197196703 1.1352928884 1.0673282001 0.3525740177 0.5825212277 1.897727824 1.5076177256 -1.208728603 -1.328357773 -1.209961394 -0.377885602 0.3223771878 0.5259959785 0.7468821871 0.8560691556 0.5949777746 0.0247827259 0.6518416824 0.7869733771 -0.440314953 0.767149292 1.6130632263 1.4889422511 0.1697457309 -0.058348959 0.1757751758 -0.005937008 0.4953865118 1.0127252609 -0.24561356 -1.156739517 -0.768637802 0.0358217331 0.2669300965 1.0833386987 0.9160197302 0.8658097595 0.8866462915 1.3315498789 0.3077308263 0.6420205713 0.8126983834 -0.711019293 -0.844107483 0.2753921041 -0.637760824 0.7291683886 0.7132915914 -1.904658288 -1.872983044 -2.139587691 0.9095151998 -1.557810187 0.15 -0.084054042 0.4357442385 -0.96260124 -0.154158648 0.0697176695 2 1 -0.207603151
311 -1.4002329 1.2239040106 -0.650285732 0.8846911562 1.2411637241 0.5081863414 1.2936414496 -0.8811736 -0.679956073 -1.415001257 -1.646411756 -0.763708538 1.0673282001 -0.380693418 0.5825212277 -0.851544536 -2.007391965 -0.520058021 -0.577835631 -1.209961394 0.9635093628 -1.043696145 0.5259959785 1.3814512633 0.8560691556 0.5949777746 -0.675329282 0.6518416824 -0.577650535 -1.115730196 0.0642746704 -1.307248836 1.4889422511 -1.666758613 1.3058094538 -0.640495846 -0.676818882 -1.241882738 -0.994958151 -0.933737502 -1.156739517 -0.768637802 0.64300011 0.9576881327 -1.297548296 0.9160197302 -1.648190313 0.8866462915 -0.934774915 0.9640934115 0.6420205713 0.8126983834 0.1060503353 0.8342059288 1.2184014301 3.1888041208 1.5396211222 1.5166332839 1.1672876898 0.9995982213 0.9988407143 0.0079782035 0.6334663833 -0.90 -0.622323199 0.4357442385 -0.849216313 0.6156994875 0.2965100883 1 1 0.2543412261
312 1.2186854622 0.5579273499 -1.246088066 0.1823251095 -0.189974039 -0.18368181 0.5687745878 1.2274229909 0.0185442565 -1.415001257 0.2781868139 0.5022924128 0.4009851801 -0.380693418 1.2519269774 -0.301690064 0.1016138495 0.1686125615 -2.078879915 0.2602067514 0.9635093628 1.0054138544 0.5259959785 0.7468821871 -1.672971748 -0.059884127 0.0247827259 0.6518416824 -0.577650535 -0.440314953 -0.638599951 -0.577170821 -0.574074465 -0.442422384 -0.058348959 0.1757751758 -0.005937008 1.0744762619 -0.325730347 1.1306343228 -0.492104439 -0.142271901 0.0358217331 0.2669300965 -0.702326547 -0.319966972 0.8658097595 -1.416242342 -0.368193717 0.3077308263 0.6420205713 0.8126983834 -0.711019293 -0.844107483 -0.667617222 0.3188804121 0.7291683886 1.5166332839 -1.509693805 -0.512286655 0.2632715568 -1.494583457 -0.09695914 -0.44 -0.622323199 -0.226665164 0.4736078374 0.4345563968 0.3721075612 1 1 0.4356337576
313 0.5639558716 -0.108049311 1.7329236006 0.8846911562 1.2411637241 -0.875549962 -0.156092274 1.2274229909 -0.679956073 1.357746871 -1.004878899 -0.130708063 -0.26535784 1.8191088891 -1.425696022 0.7980188798 1.5076177256 1.5459537263 1.673730794 1.7303748965 -1.719280567 -1.043696145 1.2225297157 0.1123131108 -1.672971748 1.2498396759 1.4250067416 -2.550684844 2.1515972894 2.2613460231 0.0642746704 2.3431412419 0.8012700125 -0.442422384 1.3058094538 -1.456766868 1.3358267402 -0.083703238 2.351180869 0.4425103813 0.1725306398 -0.142271901 1.2501784868 -1.805344012 -0.107104798 -0.937960323 -0.391190277 0.3109241331 -0.368193717 -0.348631759 -1.964737652 -0.572817945 0.1060503353 1.6733626347 1.2184014301 1.2755216483 -0.891737079 -0.090050101 -1.202499207 -2.276152345 -2.188625635 -1.494583457 -0.462171902 0.98 -0.084054042 -0.226665164 -1.151576119 -0.69758792 . 1 2 .
314 0.5639558716 -0.774025971 -0.054483399 -0.520040937 -0.189974039 -0.875549962 -0.156092274 -0.8811736 0.0185442565 0.6645598389 0.2781868139 1.1352928884 0.4009851801 1.0858414534 -0.086884522 -0.851544536 -0.601388089 0.1686125615 0.9232086522 -1.945045466 -0.377885602 0.3223771878 0.5259959785 0.1123131108 -0.408451296 -0.059884127 0.0247827259 -0.148789949 1.4692853333 0.9105155353 1.4700239137 1.6130632263 0.8012700125 -0.442422384 -0.058348959 0.1757751758 1.3358267402 0.4953865118 0.3434974569 -0.24561356 0.1725306398 1.1104599011 -0.571356644 -1.805344012 -0.107104798 -0.937960323 -0.391190277 0.3109241331 0.7649686804 0.3077308263 -1.095818244 -0.572817945 0.9231199639 0.8342059288 2.1614107562 1.2755216483 -0.081284345 -0.090050101 -1.465808862 -1.570606069 -0.71748732 0.3084905356 -1.192597426 0.54 -0.622323199 -0.889074567 -1.038191192 -0.471159057 0.4855037706 2 2 0.7428319627
315 -0.090773719 -0.774025971 -0.054483399 -1.222406984 0.5255948424 -0.18368181 -2.33069286 -2.28690466 -2.076956733 -0.028627193 0.2781868139 -1.396709014 -0.93170086 -1.113960854 -1.425696022 -0.851544536 0.8046157875 1.5459537263 -2.078879915 -0.474877321 0.9635093628 -1.043696145 -0.170537759 -1.791394118 -1.672971748 -2.024469831 -2.075553298 1.4524733141 -1.259962491 -1.115730196 -1.341474573 -0.577170821 -0.574074465 -1.666758613 0.6237302476 0.9920461976 -0.676818882 -1.241882738 -0.994958151 -0.933737502 -1.156739517 -0.768637802 1.2501784868 -2.496102048 -1.297548296 -1.555953673 -1.648190313 -1.991964501 -0.934774915 0.9640934115 0.6420205713 0.8126983834 2.5572592212 2.5125193406 2.1614107562 -0.637760824 -0.891737079 0.7132915914 0.7284382645 -1.066644443 1.2440304334 -0.292534129 -1.192597426 -1.52 0.4542151141 -0.889074567 -1.831885682 -0.742873693 . 1 1 .
316 -0.090773719 1.2239040106 -0.650285732 0.8846911562 0.5255948424 -0.18368181 1.2936414496 0.5245574606 0.7170445863 0.6645598389 -0.363346043 -0.763708538 0.4009851801 0.3525740177 -1.425696022 -0.851544536 0.8046157875 0.1686125615 -0.577835631 0.9952908239 0.9635093628 0.3223771878 1.2225297157 0.7468821871 -1.040711522 1.2498396759 0.0247827259 -0.148789949 -1.259962491 -1.115730196 0.767149292 0.152907195 0.1135977739 1.39408196 1.3058094538 0.9920461976 -0.676818882 -0.662792988 -0.994958151 -0.933737502 -0.492104439 -0.768637802 0.64300011 0.9576881327 1.6785604473 1.5340130811 -1.019690295 0.8866462915 -0.934774915 0.3077308263 0.6420205713 0.8126983834 -0.711019293 -0.844107483 -0.667617222 -0.637760824 -0.891737079 -0.893391794 0.8162081496 -1.117040606 0.9007648266 0.6090028677 0.9986791451 0.11 -1.160592355 0.4357442385 0.8515575946 -1.286302965 -0.157074749 1 2 -0.582361849
317 1.8734150528 1.2239040106 1.7329236006 0.8846911562 1.2411637241 1.2000544928 1.2936414496 1.2274229909 1.4155449161 1.357746871 1.5612525268 1.768293364 1.73367122 1.8191088891 1.2519269774 1.897727824 1.5076177256 1.5459537263 1.673730794 1.7303748965 0.9635093628 1.0054138544 1.2225297157 1.3814512633 1.4883293816 1.2498396759 1.4250067416 1.4524733141 2.1515972894 2.2613460231 2.1728985353 1.6130632263 2.1766144897 1.39408196 1.3058094538 0.9920461976 2.6775904881 1.6535660119 2.351180869 1.8187582644 1.5018007967 1.736825802 0.64300011 0.9576881327 1.0833386987 0.9160197302 0.8658097595 0.3109241331 1.3315498789 0.3077308263 -0.226898836 0.1199402194 0.9231199639 0.8342059288 1.2184014301 1.2755216483 0.7291683886 1.5166332839 -1.860773345 -0.713871306 -0.07999405 -1.194071125 -1.192597426 0.28 -0.622323199 -0.889074567 0.8137626189 -0.561730602 . 1 1 .
318 -0.74550331 1.2239040106 -0.650285732 0.8846911562 -0.189974039 0.5081863414 1.2936414496 1.2274229909 -1.378456403 -0.028627193 -0.363346043 -0.130708063 -0.93170086 0.3525740177 1.2519269774 -0.851544536 1.5076177256 0.8572831439 0.1726865105 -1.209961394 0.9635093628 1.0054138544 -0.867071496 0.7468821871 -1.040711522 -1.369607929 1.4250067416 -0.148789949 0.104661421 -1.115730196 -1.341474573 -0.577170821 -0.574074465 1.39408196 1.3058094538 0.9920461976 2.6775904881 1.6535660119 -0.325730347 0.4425103813 -0.492104439 -0.768637802 -1.178535021 0.9576881327 -0.107104798 1.5340130811 0.2373097414 0.8866462915 -0.934774915 0.3077308263 0.6420205713 0.8126983834 -0.711019293 0.8342059288 1.2184014301 0.3188804121 -0.891737079 0.7132915914 0.7284382645 1.2011828715 0.9988407143 -0.292534129 0.6334663833 -0.03 -0.084054042 0.4357442385 -0.282291677 0.8874141236 0.5233025071 1 1 0.8567397454
319 0.5639558716 -0.774025971 -0.054483399 -0.520040937 -1.621111803 -0.18368181 -0.880959136 -0.17830807 0.0185442565 -0.721814225 -0.363346043 0.5022924128 -0.26535784 -1.113960854 -0.756290272 0.7980188798 -1.304390027 -0.520058021 -0.577835631 0.2602067514 -0.377885602 -1.043696145 -0.170537759 0.1123131108 -0.408451296 -1.369607929 -0.675329282 -0.148789949 0.7869733771 -0.440314953 0.0642746704 0.8829852107 1.4889422511 0.1697457309 -0.058348959 -0.640495846 0.6649448662 -0.083703238 1.6819530649 1.1306343228 0.8371657183 0.4840940001 -0.571356644 -0.42382794 -0.702326547 -0.319966972 -1.019690295 -0.264798025 0.198387482 -1.004994344 -1.095818244 -0.572817945 0.1060503353 0.8342059288 0.2753921041 -0.637760824 -0.081284345 -0.893391794 -0.895304609 -1.772190719 -1.74728414 -0.593046461 -0.462171902 -1.48 -1.698861512 -1.55148397 -0.584651483 -1.603303374 -7.981413198 1 2 -4.435703755
321 0.5639558716 -0.108049311 1.1371212674 0.8846911562 1.2411637241 -1.567418113 -1.605825998 -1.58403913 1.4155449161 1.357746871 0.2781868139 -1.396709014 1.73367122 0.3525740177 1.2519269774 -0.851544536 0.1016138495 -0.520058021 -1.328357773 0.2602067514 0.2928118803 -1.726732812 0.5259959785 0.7468821871 -1.040711522 1.2498396759 1.4250067416 1.4524733141 -1.259962491 -1.115730196 2.1728985353 0.152907195 0.8012700125 -1.666758613 1.3058094538 0.9920461976 2.0067086141 1.6535660119 -0.994958151 0.4425103813 0.1725306398 -0.768637802 1.2501784868 0.9576881327 1.6785604473 -0.937960323 1.4943097777 -1.991964501 -0.934774915 0.9640934115 -0.226898836 0.8126983834 -0.711019293 -0.844107483 -0.667617222 -0.637760824 -0.891737079 -0.090050101 0.7284382645 1.1003905464 0.7536509951 -0.893558793 -0.827384664 -1.33 -0.084054042 0.4357442385 1.0405324732 1.2044145324 -0.875250742 1 2 -1.446530573
322 -0.74550331 -0.774025971 -1.246088066 -1.924773031 -0.189974039 -0.875549962 0.5687745878 -0.17830807 0.0185442565 0.6645598389 -1.004878899 -0.763708538 -0.93170086 -0.380693418 0.5825212277 -0.851544536 -1.304390027 -1.208728603 -0.577835631 -1.209961394 -1.048583085 -0.360659479 -0.170537759 -0.522255965 -0.408451296 -0.059884127 0.7248947338 0.6518416824 -1.259962491 -0.440314953 -0.638599951 0.152907195 -1.261746703 0.1697457309 0.6237302476 -0.640495846 -0.676818882 -0.662792988 -0.994958151 -0.933737502 0.1725306398 -0.768637802 -0.571356644 0.2669300965 -1.297548296 -0.937960323 -1.019690295 0.3109241331 0.198387482 -0.348631759 -0.226898836 0.8126983834 -0.711019293 -0.004950777 -0.667617222 -0.637760824 -0.891737079 -0.090050101 0.2895888391 1.0499943839 0.8517268828 0.9095151998 0.9986791451 0.59 0.4542151141 -0.889074567 -0.282291677 0.9326998963 0.1075164059 1 2 -0.137671637
323 1.2186854622 -0.108049311 1.1371212674 0.1823251095 0.5255948424 0.5081863414 0.5687745878 0.5245574606 0.7170445863 -0.028627193 0.2781868139 1.768293364 0.4009851801 0.3525740177 -0.086884522 1.3478733519 0.8046157875 0.8572831439 0.9232086522 0.9952908239 -0.377885602 0.3223771878 0.5259959785 0.7468821871 0.2238089296 0.5949777746 1.4250067416 1.4524733141 1.4692853333 1.5859307792 1.4700239137 1.6130632263 2.1766144897 0.7819138455 0.6237302476 0.1757751758 1.3358267402 0.4953865118 1.0127252609 1.8187582644 1.5018007967 1.736825802 0.64300011 0.2669300965 1.0833386987 0.9160197302 0.8658097595 0.3109241331 1.3315498789 0.3077308263 -0.226898836 0.1199402194 -0.711019293 -0.844107483 -0.667617222 -0.637760824 -0.891737079 -0.893391794 -0.588110012 -0.814663631 -1.207866758 0.6090028677 0.9986791451 1.19 -0.084054042 1.7605630443 0.0578631044 -0.425873284 -1.669024208 2 2 -2.10118782
325 -0.74550331 -2.105979293 -1.246088066 -0.520040937 -1.621111803 -0.875549962 0.5687745878 -2.28690466 0.0185442565 -2.108188289 -1.646411756 -1.396709014 -1.59804388 -0.380693418 -0.086884522 -0.851544536 0.1016138495 -1.897399186 -2.078879915 0.2602067514 0.2928118803 -2.409769479 -0.170537759 0.7468821871 -0.408451296 -2.024469831 0.0247827259 -0.148789949 -1.259962491 -1.115730196 -0.638599951 -1.307248836 0.1135977739 0.7819138455 0.6237302476 -0.640495846 -0.676818882 -1.241882738 -0.325730347 -0.933737502 -0.492104439 -0.768637802 -1.178535021 -1.114585976 -1.297548296 0.2980263793 -0.391190277 0.3109241331 -0.934774915 0.3077308263 -3.702576468 -0.572817945 -0.711019293 -0.844107483 0.2753921041 -0.637760824 0.7291683886 -0.090050101 0.9478629772 -1.016248281 0.7536509951 0.0079782035 0.6334663833 -0.24 -1.160592355 0.4357442385 1.4184822305 -0.924016784 0.3721075612 2 2 0.4356337576
326 1.8734150528 1.2239040106 1.1371212674 0.8846911562 1.2411637241 0.5081863414 1.2936414496 1.2274229909 0.0185442565 0.6645598389 -1.646411756 1.1352928884 1.73367122 -1.847228289 1.2519269774 1.897727824 1.5076177256 0.1686125615 0.9232086522 0.9952908239 0.9635093628 1.0054138544 0.5259959785 0.7468821871 0.8560691556 1.2498396759 0.7248947338 0.6518416824 -0.577650535 -0.440314953 -0.638599951 -0.577170821 -1.261746703 -0.442422384 -2.104586577 0.1757751758 2.0067086141 -0.662792988 0.3434974569 0.4425103813 0.1725306398 -0.768637802 -1.785713397 0.9576881327 -1.297548296 -1.555953673 -1.648190313 0.8866462915 -0.934774915 -2.317719514 0.6420205713 0.8126983834 1.7401895925 -0.004950777 -0.667617222 -0.637760824 -0.891737079 -0.893391794 1.6061371152 1.5035598469 1.2440304334 0.3084905356 0.9986791451 -0.50 -1.160592355 0.4357442385 -1.416140949 1.3402718504 0.3343088247 1 1 0.3429266393
327 1.2186854622 -1.440002632 -0.650285732 0.8846911562 1.2411637241 -0.18368181 1.2936414496 1.2274229909 0.7170445863 0.6645598389 1.5612525268 0.5022924128 0.4009851801 -0.380693418 0.5825212277 -0.851544536 0.8046157875 -1.897399186 -0.577835631 -0.474877321 0.9635093628 1.0054138544 1.2225297157 1.3814512633 1.4883293816 1.2498396759 1.4250067416 1.4524733141 0.104661421 0.2351002914 2.1728985353 -0.577170821 2.1766144897 1.39408196 1.3058094538 0.9920461976 -0.676818882 -1.241882738 -0.994958151 1.8187582644 2.1664358752 -0.768637802 1.2501784868 0.9576881327 -0.702326547 0.9160197302 1.4943097777 0.8866462915 1.8981310773 0.9640934115 0.6420205713 . -0.711019293 -0.844107483 -0.667617222 -0.637760824 -0.081284345 2.3199749765 1.2989425175 1.4027675217 1.1459545458 1.210027532 0.9986791451 1.67 1.5307534271 -0.889074567 1.4184822305 1.249700305 -0.308269695 1 2 -0.798014605
328 1.2186854622 -0.108049311 0.5413189341 -0.520040937 0.5255948424 0.5081863414 -0.156092274 0.5245574606 0.7170445863 -0.028627193 0.9197196703 1.1352928884 0.4009851801 1.0858414534 -0.086884522 -0.851544536 0.8046157875 1.5459537263 0.9232086522 0.2602067514 0.2928118803 -0.360659479 0.5259959785 0.7468821871 0.8560691556 -0.059884127 0.7248947338 0.6518416824 -1.259962491 -1.115730196 -1.341474573 1.6130632263 -1.261746703 0.7819138455 0.6237302476 0.9920461976 -0.676818882 -1.241882738 -0.994958151 -0.933737502 -1.156739517 -0.768637802 -1.785713397 -0.42382794 -1.297548296 -1.555953673 -1.648190313 -1.991964501 -0.934774915 0.3077308263 0.6420205713 0.8126983834 1.7401895925 0.8342059288 2.1614107562 1.2755216483 0.7291683886 1.5166332839 0.8162081496 1.2515790341 1.0478786581 1.210027532 0.9986791451 -1.18 -0.084054042 -0.226665164 0.7759676432 1.2044145324 -0.157074749 1 1 -0.582361849
329 -0.090773719 1.2239040106 -0.054483399 0.8846911562 -0.905542921 1.2000544928 1.2936414496 1.2274229909 1.4155449161 1.357746871 1.5612525268 0.5022924128 1.73367122 1.0858414534 1.2519269774 1.897727824 0.8046157875 1.5459537263 0.9232086522 0.9952908239 0.9635093628 1.0054138544 1.2225297157 1.3814512633 1.4883293816 0.5949777746 0.7248947338 0.6518416824 0.104661421 -0.440314953 -0.638599951 -0.577170821 -0.574074465 0.7819138455 -1.422507371 0.1757751758 -0.676818882 0.4953865118 -0.325730347 -0.933737502 -0.492104439 -0.768637802 -1.178535021 -1.114585976 0.4881169502 1.5340130811 1.4943097777 0.8866462915 1.8981310773 0.9640934115 0.6420205713 0.8126983834 -0.711019293 -0.004950777 0.2753921041 -0.637760824 -0.891737079 0.7132915914 0.2895888391 -0.159513517 0.2632715568 -0.292534129 0.2682536215 1.25 0.9924842706 -1.55148397 -1.794090706 -0.154158648 0.2965100883 1 2 0.2543412261
330 0.5639558716 0.5579273499 0.5413189341 -0.520040937 -0.189974039 -0.875549962 -0.156092274 -0.8811736 0.0185442565 -0.721814225 0.2781868139 0.5022924128 -0.26535784 -0.380693418 -0.086884522 0.2481644078 -0.601388089 0.1686125615 -0.577835631 -0.474877321 -0.377885602 -1.043696145 -0.170537759 -0.522255965 0.2238089296 -0.059884127 0.7248947338 -0.148789949 1.4692853333 0.9105155353 0.767149292 0.8829852107 1.4889422511 0.1697457309 0.6237302476 0.1757751758 -0.005937008 -0.083703238 0.3434974569 -0.24561356 0.1725306398 0.4840940001 0.0358217331 -0.42382794 -0.107104798 -0.937960323 -0.391190277 -0.840520184 -0.368193717 -1.661356929 -1.964737652 -0.572817945 1.7401895925 0.8342059288 0.2753921041 1.2755216483 1.5396211222 0.7132915914 -0.631994954 -2.225756182 -0.962677039 -0.292534129 0.6334663833 -1.14 -0.622323199 0.4357442385 -0.546856507 -0.833445238 . 2 2 .
331 1.2186854622 -0.108049311 0.5413189341 0.1823251095 0.5255948424 1.2000544928 0.5687745878 0.5245574606 0.0185442565 -0.028627193 -0.363346043 1.1352928884 0.4009851801 1.0858414534 -0.086884522 0.7980188798 0.8046157875 1.5459537263 0.1726865105 -0.474877321 0.9635093628 0.3223771878 1.2225297157 1.3814512633 0.2238089296 0.5949777746 0.7248947338 -0.949421581 0.7869733771 0.2351002914 0.767149292 0.152907195 1.4889422511 1.39408196 1.3058094538 0.1757751758 -0.676818882 0.4953865118 0.3434974569 1.1306343228 0.8371657183 1.736825802 0.64300011 0.9576881327 1.6785604473 1.5340130811 0.8658097595 0.8866462915 1.3315498789 0.9640934115 0.6420205713 0.1199402194 1.7401895925 1.6733626347 1.2184014301 1.2755216483 0.7291683886 1.5166332839 -0.149260586 -0.00832503 0.0180818377 -2.095608121 0.2682536215 0.91 0.4542151141 -0.889074567 -0.282291677 0.5251279422 -1.517829262 1 1 -1.991963573
332 1.2186854622 1.2239040106 1.1371212674 0.8846911562 -0.905542921 0.5081863414 -0.156092274 0.5245574606 0.0185442565 -1.415001257 -1.646411756 1.1352928884 1.73367122 1.0858414534 -0.756290272 0.7980188798 1.5076177256 0.8572831439 1.673730794 0.9952908239 0.2928118803 0.3223771878 -1.563605233 -1.156825042 0.8560691556 -0.059884127 0.0247827259 1.4524733141 0.104661421 1.5859307792 0.767149292 0.152907195 -1.261746703 -1.054590498 -0.740428165 0.9920461976 -0.676818882 -1.241882738 1.6819530649 -0.933737502 0.1725306398 -0.768637802 0.64300011 0.9576881327 0.4881169502 -1.555953673 0.8658097595 0.8866462915 -0.934774915 0.9640934115 0.6420205713 0.8126983834 -0.711019293 -0.844107483 -0.667617222 -0.637760824 -0.081284345 -0.090050101 -0.588110012 1.5035598469 -1.10979087 -1.795095789 -0.09695914 -0.59 0.4542151141 0.4357442385 -0.282291677 0.2081275334 0.4099062977 2 1 0.532864927
333 -1.4002329 0.5579273499 1.1371212674 0.8846911562 -0.189974039 0.5081863414 0.5687745878 -0.17830807 0.0185442565 0.6645598389 0.9197196703 0.5022924128 1.0673282001 1.0858414534 0.5825212277 -0.851544536 0.8046157875 0.8572831439 1.673730794 0.9952908239 0.2928118803 -0.360659479 0.5259959785 0.1123131108 0.2238089296 1.2498396759 0.7248947338 0.6518416824 1.4692853333 1.5859307792 0.767149292 1.6130632263 0.8012700125 0.7819138455 0.6237302476 0.9920461976 -0.676818882 1.0744762619 1.0127252609 1.1306343228 1.5018007967 1.736825802 0.0358217331 0.2669300965 1.0833386987 1.5340130811 0.8658097595 0.3109241331 1.3315498789 -0.348631759 -0.226898836 -0.572817945 0.1060503353 -0.004950777 -0.667617222 -0.637760824 -0.891737079 -0.893391794 1.1672876898 -0.361098168 0.2632715568 -1.494583457 0.2682536215 -0.48 -0.084054042 0.4357442385 1.1161224247 -0.01830133 0.2587113518 1 1 0.1695265683
334 -0.74550331 -0.774025971 -0.054483399 0.8846911562 1.2411637241 1.2000544928 -0.156092274 0.5245574606 0.0185442565 1.357746871 1.5612525268 0.5022924128 -1.59804388 1.8191088891 1.2519269774 -0.851544536 0.8046157875 0.8572831439 0.1726865105 0.2602067514 0.9635093628 1.0054138544 1.2225297157 0.1123131108 0.8560691556 0.5949777746 -1.37544129 -0.148789949 0.7869733771 0.2351002914 0.767149292 1.6130632263 1.4889422511 0.1697457309 -0.058348959 0.9920461976 -0.676818882 0.4953865118 2.351180869 -0.933737502 2.1664358752 -0.768637802 1.2501784868 0.9576881327 0.4881169502 -0.319966972 -1.648190313 0.3109241331 -0.934774915 0.9640934115 0.6420205713 0.8126983834 0.9231199639 0.8342059288 -0.667617222 -0.637760824 1.5396211222 -0.090050101 -2.475162541 0.7980135711 0.6555751075 -0.292534129 -0.827384664 -1.02 0.4542151141 -0.889074567 -1.453935925 1.113842987 0.1831138789 1 2 0.0100139657
335 -1.4002329 -0.108049311 -1.246088066 -0.520040937 0.5255948424 -0.875549962 -0.156092274 -0.8811736 0.0185442565 -0.028627193 0.2781868139 0.5022924128 0.4009851801 -0.380693418 -0.756290272 -0.851544536 -0.601388089 -0.520058021 -0.577835631 -0.474877321 -1.719280567 -1.043696145 0.5259959785 0.7468821871 0.8560691556 -1.369607929 -0.675329282 -0.148789949 -0.577650535 -0.440314953 -1.341474573 0.152907195 0.8012700125 0.1697457309 -1.422507371 -1.456766868 -0.676818882 -0.083703238 -0.994958151 -0.933737502 0.1725306398 -0.768637802 -0.571356644 0.9576881327 -0.702326547 -0.937960323 -0.391190277 0.8866462915 -0.934774915 -1.661356929 0.6420205713 -1.958334272 -0.711019293 -0.004950777 -0.667617222 -0.637760824 -0.891737079 -0.090050101 0.7284382645 0.4956365958 0.2632715568 0.3084905356 -0.827384664 1.30 -0.622323199 -0.889074567 0.8515575946 1.113842987 0.59889998 1 2 1.1061703215
336 -1.4002329 -0.774025971 -1.246088066 -1.222406984 -0.905542921 -0.875549962 -2.33069286 -2.28690466 0.0185442565 1.357746871 -0.363346043 -0.130708063 -0.93170086 -0.380693418 -0.756290272 -0.851544536 0.1016138495 0.8572831439 -1.328357773 -1.209961394 -1.048583085 -1.043696145 -0.170537759 -1.156825042 -1.672971748 -2.024469831 -2.075553298 1.4524733141 1.4692853333 0.2351002914 -1.341474573 -0.577170821 -0.574074465 -1.666758613 -0.058348959 0.9920461976 -0.676818882 -1.241882738 -0.994958151 -0.24561356 -1.156739517 -0.768637802 -1.785713397 -1.805344012 -0.702326547 -0.937960323 -1.019690295 -1.991964501 -0.368193717 0.3077308263 0.6420205713 0.1199402194 0.9231199639 1.6733626347 -0.667617222 1.2755216483 -0.081284345 0.7132915914 -2.343507713 -1.016248281 0.4594233322 0.0079782035 0.9986791451 -1.40 -0.622323199 -1.55148397 -0.282291677 1.3402718504 -0.005879803 1 2 -0.340508634
337 -0.74550331 -0.108049311 1.1371212674 0.1823251095 0.5255948424 1.2000544928 -0.156092274 -0.17830807 -0.679956073 0.6645598389 0.9197196703 0.5022924128 1.0673282001 1.8191088891 1.2519269774 -0.851544536 0.8046157875 1.5459537263 0.1726865105 0.9952908239 0.2928118803 -0.360659479 0.5259959785 -1.156825042 -1.040711522 -0.714746028 0.0247827259 -0.148789949 -1.259962491 0.2351002914 0.0642746704 0.8829852107 0.1135977739 -1.054590498 -0.740428165 0.9920461976 -0.676818882 -1.241882738 -0.325730347 -0.24561356 -0.492104439 0.4840940001 0.64300011 -1.114585976 1.0833386987 0.2980263793 0.2373097414 0.3109241331 1.3315498789 0.9640934115 0.6420205713 0.1199402194 0.1060503353 -0.004950777 0.2753921041 0.3188804121 1.5396211222 1.5166332839 0.2895888391 -0.058721192 -0.521335544 -0.593046461 -0.462171902 -0.48 -0.622323199 1.0981536414 0.8515575946 0.2534133061 0.3721075612 1 2 0.4356337576
338 0.5639558716 -0.774025971 -1.246088066 -2.627139077 -0.905542921 -0.875549962 -0.880959136 -0.8811736 0.0185442565 -0.721814225 -0.363346043 0.5022924128 -0.26535784 -1.847228289 -0.756290272 -0.851544536 -0.601388089 -0.520058021 -1.328357773 -0.474877321 -0.377885602 -0.360659479 -0.170537759 -0.522255965 -0.408451296 -0.714746028 -0.675329282 -0.949421581 0.104661421 0.2351002914 0.0642746704 0.152907195 0.1135977739 -0.442422384 -0.740428165 -2.27303789 -0.676818882 -1.241882738 -0.325730347 -0.933737502 -1.156739517 -0.768637802 -1.178535021 0.2669300965 1.0833386987 0.9160197302 -1.019690295 0.8866462915 -0.934774915 -2.317719514 0.6420205713 -0.572817945 -0.711019293 -0.844107483 -0.667617222 -0.637760824 0.7291683886 -0.893391794 -0.588110012 -1.016248281 -1.207866758 0.0079782035 -0.09695914 1.51 0.4542151141 0.4357442385 0.8893525703 -0.244730193 -1.102043161 2 2 -1.656497608
339 1.2186854622 0.5579273499 -1.246088066 0.8846911562 0.5255948424 1.2000544928 1.2936414496 1.2274229909 1.4155449161 -2.108188289 0.2781868139 1.768293364 -0.26535784 0.3525740177 0.5825212277 1.897727824 1.5076177256 0.8572831439 0.9232086522 0.2602067514 0.2928118803 1.0054138544 1.2225297157 1.3814512633 0.8560691556 1.2498396759 1.4250067416 0.6518416824 0.104661421 0.2351002914 0.0642746704 0.152907195 0.8012700125 1.39408196 1.3058094538 0.9920461976 -0.676818882 1.0744762619 1.0127252609 1.1306343228 0.8371657183 1.1104599011 1.2501784868 0.9576881327 0.4881169502 0.2980263793 0.8658097595 0.8866462915 1.3315498789 0.3077308263 0.6420205713 0.8126983834 -0.711019293 -0.844107483 -0.667617222 -0.637760824 -0.891737079 -0.893391794 0.7284382645 0.5460327583 0.802688939 -0.893558793 0.6334663833 -0.21 0.4542151141 -0.226665164 1.2295073518 0.8874141236 0.7500949259 2 1 1.7242606042
340 -1.4002329 1.2239040106 -1.246088066 0.8846911562 -0.189974039 1.2000544928 1.2936414496 0.5245574606 0.7170445863 0.6645598389 -0.363346043 0.5022924128 1.0673282001 -0.380693418 -0.756290272 -0.851544536 0.8046157875 -0.520058021 0.1726865105 0.2602067514 0.2928118803 0.3223771878 1.2225297157 0.7468821871 1.4883293816 1.2498396759 0.7248947338 -0.949421581 0.104661421 -1.115730196 0.0642746704 -0.577170821 0.8012700125 1.39408196 1.3058094538 0.1757751758 -0.676818882 1.0744762619 1.6819530649 -0.24561356 1.5018007967 -0.768637802 1.2501784868 0.9576881327 -0.702326547 0.9160197302 0.8658097595 0.8866462915 -0.934774915 0.3077308263 0.6420205713 0.8126983834 0.1060503353 0.8342059288 2.1614107562 0.3188804121 -0.081284345 0.7132915914 0.772323207 0.0420711328 0.508461276 -1.194071125 0.2682536215 1.23 -1.160592355 0.4357442385 -1.038191192 -1.87501801 0.4099062977 1 1 0.532864927
341 -0.74550331 -0.108049311 1.1371212674 0.8846911562 -0.905542921 -0.875549962 0.5687745878 0.5245574606 0.7170445863 -0.028627193 0.2781868139 -0.763708538 -0.93170086 -1.113960854 -0.756290272 -0.301690064 -1.304390027 -1.208728603 0.9232086522 0.9952908239 0.9635093628 1.0054138544 1.2225297157 1.3814512633 1.4883293816 -0.059884127 0.0247827259 -0.148789949 0.104661421 0.9105155353 0.0642746704 2.3431412419 -0.574074465 0.7819138455 0.6237302476 0.9920461976 -0.676818882 -1.241882738 -0.994958151 -0.933737502 -0.492104439 -0.142271901 -0.571356644 0.9576881327 -0.702326547 1.5340130811 0.8658097595 0.8866462915 -0.368193717 0.9640934115 0.6420205713 0.8126983834 -0.711019293 -0.004950777 0.2753921041 -0.637760824 -0.891737079 -0.090050101 0.2895888391 0.9995982213 0.7536509951 0.0079782035 -0.827384664 0.46 -0.622323199 0.4357442385 0.4736078374 0.0722702154 0.3343088247 1 1 0.3429266393
342 0.5639558716 0.5579273499 -1.246088066 0.1823251095 -0.905542921 -0.875549962 0.5687745878 0.5245574606 -1.378456403 -2.108188289 -1.646411756 -0.130708063 -0.93170086 0.3525740177 -0.756290272 1.897727824 0.8046157875 -1.897399186 -1.328357773 -1.209961394 0.2928118803 1.0054138544 -0.170537759 0.1123131108 -1.672971748 -0.714746028 -1.37544129 -0.949421581 -1.259962491 0.9105155353 -1.341474573 1.6130632263 -0.574074465 1.39408196 1.3058094538 0.9920461976 -0.676818882 -1.241882738 -0.325730347 -0.24561356 -0.492104439 -0.768637802 -1.178535021 -0.42382794 0.4881169502 0.9160197302 0.2373097414 0.8866462915 -0.934774915 0.3077308263 0.6420205713 0.8126983834 -0.711019293 -0.844107483 -0.667617222 -0.637760824 -0.891737079 -0.893391794 -1.026959437 -0.00832503 0.508461276 1.210027532 -0.827384664 -0.26 0.4542151141 0.4357442385 -0.849216313 -0.01830133 -4.995313017 2 1 -3.6481568
343 -1.4002329 1.2239040106 -0.650285732 0.8846911562 0.5255948424 0.5081863414 -0.156092274 -0.8811736 0.0185442565 -0.028627193 0.9197196703 0.5022924128 -0.26535784 0.3525740177 0.5825212277 -0.851544536 -1.304390027 0.1686125615 -0.577835631 -0.474877321 -1.048583085 -1.043696145 -0.867071496 -0.522255965 -0.408451296 -0.714746028 0.0247827259 -0.148789949 1.4692853333 0.9105155353 0.0642746704 -0.577170821 -0.574074465 -0.442422384 -0.058348959 -0.640495846 -0.005937008 0.4953865118 -0.325730347 -0.24561356 0.1725306398 -0.768637802 1.2501784868 0.9576881327 -0.107104798 -1.555953673 0.8658097595 -1.991964501 -0.934774915 0.3077308263 0.6420205713 0.1199402194 0.1060503353 -0.004950777 -0.667617222 0.3188804121 -0.891737079 -0.893391794 -0.588110012 -1.066644443 -1.698246196 -1.494583457 -2.288235711 -0.75 -1.160592355 0.4357442385 0.4736078374 -0.878731011 0.4855037706 1 1 0.7428319627
344 -0.74550331 1.2239040106 -0.054483399 0.8846911562 -0.189974039 0.5081863414 0.5687745878 0.5245574606 0.7170445863 0.6645598389 0.9197196703 -0.763708538 0.4009851801 0.3525740177 1.2519269774 -0.851544536 0.8046157875 0.1686125615 0.1726865105 0.2602067514 0.9635093628 0.3223771878 0.5259959785 -0.522255965 0.2238089296 1.2498396759 0.0247827259 -0.148789949 0.7869733771 0.2351002914 0.0642746704 -0.577170821 0.8012700125 0.7819138455 0.6237302476 -0.640495846 -0.005937008 0.4953865118 -0.994958151 -0.933737502 -1.156739517 -0.768637802 1.2501784868 0.9576881327 1.0833386987 0.9160197302 0.8658097595 0.3109241331 -0.934774915 0.9640934115 -0.226898836 0.1199402194 -0.711019293 -0.844107483 -0.667617222 -0.637760824 -0.081284345 -0.090050101 -0.588110012 -0.00832503 0.0180818377 0.0079782035 0.2682536215 0.01 -0.622323199 -0.889074567 -1.075986167 0.2081275334 -0.497263378 1 2 -1.038407326
345 -0.74550331 -1.440002632 -0.650285732 -1.924773031 -1.621111803 -1.567418113 -0.880959136 -1.58403913 0.0185442565 -0.028627193 -1.004878899 -0.130708063 -1.59804388 -1.847228289 -0.756290272 0.7980188798 -1.304390027 -1.897399186 -1.328357773 0.2602067514 -1.719280567 -2.409769479 -0.170537759 0.7468821871 -1.040711522 -0.714746028 0.0247827259 -0.148789949 -0.577650535 -0.440314953 -0.638599951 -1.307248836 -1.261746703 0.1697457309 -1.422507371 0.1757751758 -0.676818882 -0.662792988 -0.325730347 -0.24561356 -1.156739517 -0.768637802 -1.178535021 -0.42382794 -0.702326547 0.2980263793 -0.391190277 0.8866462915 -0.934774915 -2.317719514 0.6420205713 -2.651092436 -0.711019293 -0.844107483 -0.667617222 -0.637760824 -0.891737079 -0.893391794 -0.544225069 -0.00832503 -1.207866758 -0.292534129 -1.557810187 0.97 . 1.7605630443 0.4736078374 -0.01830133 0.4099062977 1 2 0.532864927
346 0.5639558716 -2.105979293 -1.246088066 0.1823251095 0.5255948424 0.5081863414 -0.156092274 0.5245574606 -1.378456403 -0.028627193 0.2781868139 -0.763708538 -0.93170086 -1.113960854 1.2519269774 -0.301690064 -1.304390027 -1.208728603 0.1726865105 0.2602067514 0.2928118803 0.3223771878 -0.170537759 -0.522255965 -0.408451296 1.2498396759 0.0247827259 -0.148789949 -0.577650535 -0.440314953 0.767149292 -0.577170821 -1.261746703 -1.054590498 -1.422507371 0.1757751758 -0.676818882 -0.662792988 -0.325730347 -0.24561356 -0.492104439 -0.768637802 -0.571356644 0.9576881327 -0.107104798 -0.937960323 -1.648190313 0.8866462915 1.3315498789 -1.004994344 -0.226898836 -0.572817945 -0.711019293 -0.844107483 -0.667617222 -0.637760824 -0.891737079 -0.893391794 1.5183672301 1.3019751966 1.1949924896 0.0079782035 0.9986791451 1.33 1.5307534271 0.4357442385 1.2295073518 1.113842987 0.4477050341 1 1 0.6350844436
348 0.5639558716 0.5579273499 -0.650285732 -1.222406984 -0.189974039 -0.875549962 -0.156092274 -0.17830807 -1.378456403 -1.415001257 -1.004878899 -1.396709014 -1.59804388 -1.113960854 -0.756290272 -0.851544536 -1.304390027 -1.208728603 -2.078879915 0.2602067514 -1.719280567 -1.043696145 -0.867071496 0.1123131108 -0.408451296 -0.059884127 0.0247827259 -0.148789949 0.7869733771 0.2351002914 0.767149292 -0.577170821 0.1135977739 -0.442422384 -0.058348959 0.1757751758 -0.676818882 -1.241882738 -0.325730347 -0.933737502 -1.156739517 -0.768637802 -1.178535021 -1.114585976 -0.107104798 0.2980263793 -0.391190277 -0.840520184 0.198387482 -1.004994344 -1.964737652 -0.572817945 -0.711019293 -0.004950777 -0.667617222 -0.637760824 -0.081284345 -0.893391794 -0.631994954 -0.512286655 -0.71748732 -2.396120453 -1.192597426 1.17 -0.622323199 -0.889074567 0.4736078374 0.6156994875 -0.119276013 2 1 -0.524594219
350 1.2186854622 -1.440002632 -0.650285732 -1.222406984 0.5255948424 0.5081863414 0.5687745878 1.2274229909 0.7170445863 1.357746871 1.5612525268 -0.130708063 0.4009851801 -0.380693418 1.2519269774 1.897727824 0.1016138495 0.1686125615 0.1726865105 0.2602067514 -1.719280567 -1.726732812 -1.563605233 1.3814512633 0.2238089296 0.5949777746 0.7248947338 -0.949421581 -1.259962491 -1.115730196 -0.638599951 -0.577170821 0.1135977739 0.7819138455 -0.740428165 -2.27303789 -0.676818882 1.0744762619 0.3434974569 -0.24561356 -0.492104439 -0.142271901 -0.571356644 0.2669300965 1.0833386987 0.9160197302 0.8658097595 0.8866462915 -0.934774915 -1.661356929 0.6420205713 -2.651092436 -0.711019293 -0.844107483 -0.667617222 -0.637760824 -0.891737079 -0.893391794 -1.465808862 -0.00832503 -1.256904702 0.9095151998 -2.288235711 1.58 -0.622323199 0.4357442385 1.6074571091 1.3402718504 0.5233025071 1 2 0.8567397454
351 -0.74550331 -0.108049311 -1.246088066 -0.520040937 -0.905542921 0.5081863414 1.2936414496 1.2274229909 0.0185442565 -0.028627193 0.2781868139 -0.130708063 -1.59804388 -1.847228289 -0.756290272 -0.851544536 -2.007391965 -1.208728603 0.1726865105 0.2602067514 -1.048583085 0.3223771878 1.2225297157 0.7468821871 0.8560691556 -0.714746028 0.0247827259 -0.949421581 -0.577650535 -0.440314953 -0.638599951 1.6130632263 0.1135977739 0.7819138455 0.6237302476 -1.456766868 -0.676818882 -0.662792988 -0.325730347 -0.933737502 -1.156739517 -0.768637802 -1.178535021 0.2669300965 -1.297548296 0.2980263793 0.8658097595 0.8866462915 1.3315498789 -0.348631759 0.6420205713 -0.572817945 0.9231199639 1.6733626347 2.1614107562 1.2755216483 0.7291683886 1.5166332839 0.2895888391 -0.00832503 -0.178069938 0.6090028677 -1.192597426 0.60 0.9924842706 0.4357442385 -0.69803641 -1.014588329 0.0697176695 1 1 -0.207603151
352 1.2186854622 1.2239040106 1.7329236006 0.8846911562 1.2411637241 1.2000544928 1.2936414496 1.2274229909 0.7170445863 0.6645598389 0.9197196703 0.5022924128 -0.26535784 1.0858414534 1.2519269774 -0.851544536 0.8046157875 0.8572831439 1.673730794 0.9952908239 0.9635093628 1.0054138544 -0.170537759 0.1123131108 0.2238089296 0.5949777746 1.4250067416 0.6518416824 1.4692853333 1.5859307792 1.4700239137 0.8829852107 1.4889422511 0.7819138455 1.3058094538 0.9920461976 -0.676818882 0.4953865118 1.0127252609 1.1306343228 1.5018007967 -0.768637802 1.2501784868 0.9576881327 1.6785604473 0.2980263793 1.4943097777 -0.264798025 1.8981310773 0.9640934115 0.6420205713 0.8126983834 -0.711019293 -0.844107483 -0.667617222 1.2755216483 2.3500738557 -0.090050101 0.5090135518 0.9995982213 0.9988407143 0.0079782035 0.6334663833 -1.13 -0.622323199 -0.889074567 0.4736078374 -0.969302556 0.4099062977 1 2 0.532864927
353 -0.74550331 -1.440002632 -0.650285732 -1.924773031 -0.905542921 -0.875549962 -1.605825998 -0.8811736 0.0185442565 -0.028627193 0.2781868139 -0.763708538 -1.59804388 -1.113960854 -1.425696022 -0.851544536 -1.304390027 -1.208728603 -1.328357773 -0.474877321 -1.048583085 -1.726732812 -1.563605233 -1.791394118 -1.040711522 -1.369607929 -0.675329282 -0.949421581 -0.577650535 -0.440314953 -0.638599951 -1.307248836 -0.574074465 -1.054590498 -1.422507371 0.9920461976 -0.676818882 -1.241882738 -0.325730347 -0.24561356 -0.492104439 -0.768637802 -1.178535021 0.9576881327 -0.702326547 -1.555953673 -1.019690295 0.8866462915 -0.368193717 -1.661356929 -2.83365706 -1.958334272 2.5572592212 2.5125193406 3.1044200823 3.1888041208 2.3500738557 2.3199749765 1.6061371152 -1.016248281 1.2440304334 -0.593046461 -0.462171902 0.87 -1.160592355 -1.55148397 -1.416140949 -1.829732237 -0.497263378 1 1 -1.038407326
354 -0.74550331 0.5579273499 1.1371212674 0.8846911562 1.2411637241 1.2000544928 -0.880959136 -0.17830807 0.0185442565 -1.415001257 -0.363346043 -1.396709014 -0.26535784 -0.380693418 -0.756290272 -0.851544536 -0.601388089 0.1686125615 -0.577835631 -1.209961394 0.9635093628 1.0054138544 1.2225297157 -1.156825042 -1.672971748 -1.369607929 0.0247827259 0.6518416824 -1.259962491 -1.115730196 -1.341474573 -0.577170821 0.1135977739 -1.666758613 -0.740428165 0.1757751758 -0.676818882 -0.662792988 -0.994958151 -0.933737502 -1.156739517 -0.768637802 0.0358217331 -1.114585976 1.6785604473 -1.555953673 0.8658097595 -1.991964501 -0.934774915 0.9640934115 0.6420205713 0.8126983834 -0.711019293 -0.004950777 1.2184014301 0.3188804121 0.7291683886 1.5166332839 0.7284382645 0.4956365958 0.9498027704 -0.593046461 -1.557810187 -1.81 -0.622323199 0.4357442385 -1.416140949 0.0269844427 0.6744974529 1 2 1.3913479306
355 1.2186854622 -0.774025971 0.5413189341 0.1823251095 -0.905542921 0.5081863414 0.5687745878 0.5245574606 1.4155449161 0.6645598389 0.9197196703 0.5022924128 0.4009851801 0.3525740177 1.2519269774 1.3478733519 0.8046157875 0.1686125615 0.1726865105 0.2602067514 -1.048583085 -0.360659479 -0.170537759 0.7468821871 0.2238089296 0.5949777746 0.7248947338 -0.148789949 1.4692853333 1.5859307792 0.767149292 0.152907195 0.1135977739 0.7819138455 0.6237302476 0.9920461976 0.6649448662 1.0744762619 0.3434974569 0.4425103813 0.1725306398 0.4840940001 -0.571356644 0.2669300965 -0.107104798 1.5340130811 0.8658097595 0.8866462915 0.7649686804 . 0.6420205713 -1.265576108 0.9231199639 -0.004950777 0.2753921041 0.3188804121 1.5396211222 1.5166332839 -0.149260586 -0.00832503 -0.276145825 0.0079782035 -1.192597426 1.70 1.5307534271 0.4357442385 0.8893525703 0.4798421695 0.3343088247 1 1 0.3429266393
357 1.8734150528 1.2239040106 -1.246088066 0.8846911562 -0.189974039 0.5081863414 0.5687745878 1.2274229909 0.7170445863 0.6645598389 -0.363346043 -0.763708538 0.4009851801 0.3525740177 0.5825212277 -0.851544536 1.5076177256 0.8572831439 0.1726865105 0.2602067514 0.9635093628 1.0054138544 -2.26013897 1.3814512633 1.4883293816 1.2498396759 0.0247827259 -0.949421581 -0.577650535 -0.440314953 0.767149292 -0.577170821 -1.261746703 0.7819138455 1.3058094538 0.1757751758 -0.676818882 1.6535660119 -0.994958151 -0.933737502 -0.492104439 -0.768637802 1.2501784868 0.9576881327 1.0833386987 0.2980263793 1.4943097777 0.8866462915 -0.934774915 0.9640934115 -0.226898836 0.8126983834 -0.711019293 -0.844107483 -0.667617222 0.3188804121 0.7291683886 -0.090050101 -0.588110012 1.0499943839 0.214233613 -0.893558793 0.6334663833 -0.03 -0.622323199 0.4357442385 0.4736078374 1.1591287597 0.6366987165 1 1 1.243662328
359 -0.090773719 1.2239040106 -1.246088066 0.8846911562 1.2411637241 1.2000544928 0.5687745878 -0.8811736 0.0185442565 0.6645598389 -1.004878899 -1.396709014 1.0673282001 -1.113960854 0.5825212277 -0.851544536 0.1016138495 -0.520058021 -2.078879915 0.2602067514 0.9635093628 -0.360659479 -0.867071496 -0.522255965 -1.672971748 -0.714746028 -0.675329282 0.6518416824 -1.259962491 -1.115730196 1.4700239137 0.152907195 1.4889422511 0.7819138455 1.3058094538 0.1757751758 -0.676818882 -1.241882738 -0.994958151 1.1306343228 1.5018007967 -0.768637802 1.2501784868 0.9576881327 0.4881169502 0.2980263793 0.8658097595 -1.991964501 -0.934774915 0.9640934115 0.6420205713 0.8126983834 1.7401895925 0.8342059288 0.2753921041 -0.637760824 -0.081284345 2.3199749765 1.1672876898 -0.512286655 1.1459545458 0.0079782035 0.6334663833 -1.31 -0.084054042 0.4357442385 -1.22716607 1.1591287597 0.2209126153 1 1 0.0881747153
361 -1.4002329 -2.105979293 -1.246088066 -1.222406984 -0.189974039 -0.875549962 -0.880959136 -1.58403913 0.0185442565 -0.721814225 -1.646411756 -0.763708538 -0.93170086 0.3525740177 1.2519269774 -0.851544536 -1.304390027 -1.208728603 -0.577835631 -1.209961394 -2.38997805 -0.360659479 0.5259959785 0.7468821871 0.8560691556 1.2498396759 0.0247827259 -0.148789949 -1.259962491 -1.115730196 -1.341474573 -0.577170821 -1.261746703 -1.054590498 -0.058348959 -0.640495846 -0.676818882 -1.241882738 -0.994958151 -0.933737502 0.8371657183 -0.768637802 -1.178535021 -0.42382794 -1.297548296 -1.555953673 -1.648190313 -0.264798025 -0.934774915 -1.661356929 0.6420205713 -2.651092436 0.1060503353 -0.004950777 -0.667617222 -0.637760824 0.7291683886 1.5166332839 1.1672876898 0.697221246 1.2440304334 -1.194071125 0.2682536215 0.97 -0.622323199 -1.55148397 -0.660241434 0.5251279422 0.6744974529 1 1 1.3913479306
362 1.8734150528 1.2239040106 1.7329236006 0.8846911562 1.2411637241 1.2000544928 1.2936414496 1.2274229909 0.7170445863 0.6645598389 0.2781868139 1.768293364 1.73367122 1.8191088891 1.2519269774 1.897727824 1.5076177256 1.5459537263 1.673730794 0.9952908239 0.9635093628 1.0054138544 1.2225297157 1.3814512633 1.4883293816 1.2498396759 1.4250067416 1.4524733141 1.4692853333 1.5859307792 2.1728985353 1.6130632263 1.4889422511 1.39408196 1.3058094538 0.1757751758 2.0067086141 1.0744762619 0.3434974569 0.4425103813 1.5018007967 1.736825802 0.64300011 0.9576881327 1.6785604473 1.5340130811 1.4943097777 0.8866462915 1.8981310773 0.9640934115 0.6420205713 0.8126983834 -0.711019293 -0.844107483 -0.667617222 -0.637760824 -0.891737079 -0.893391794 1.2111726324 1.3523713592 1.2440304334 1.210027532 0.9986791451 0.26 -0.084054042 -0.889074567 1.6074571091 1.2044145324 0.2965100883 2 2 0.2543412261
363 1.2186854622 0.5579273499 1.1371212674 0.1823251095 0.5255948424 0.5081863414 0.5687745878 0.5245574606 0.7170445863 0.6645598389 0.9197196703 1.1352928884 1.0673282001 1.0858414534 0.5825212277 1.3478733519 0.8046157875 0.8572831439 0.9232086522 0.9952908239 0.2928118803 0.3223771878 0.5259959785 0.7468821871 0.8560691556 0.5949777746 0.7248947338 0.6518416824 1.4692853333 1.5859307792 1.4700239137 1.6130632263 1.4889422511 0.7819138455 0.6237302476 0.1757751758 2.0067086141 1.0744762619 1.6819530649 1.8187582644 1.5018007967 1.736825802 0.64300011 0.2669300965 1.0833386987 0.9160197302 0.8658097595 0.3109241331 1.3315498789 0.3077308263 -0.226898836 0.1199402194 -0.711019293 -0.844107483 -0.667617222 -0.637760824 -0.891737079 -0.893391794 0.7284382645 0.4956365958 0.2632715568 0.9095151998 0.9986791451 -0.36 0.4542151141 1.7605630443 1.2295073518 0.8874141236 0.2587113518 2 1 0.1695265683
364 1.8734150528 -2.105979293 -1.246088066 -2.627139077 -2.336680685 -2.259286265 1.2936414496 -2.28690466 -1.378456403 -0.721814225 0.2781868139 1.1352928884 0.4009851801 -1.113960854 -0.756290272 -0.851544536 -2.007391965 -1.897399186 -0.577835631 -0.474877321 -2.38997805 -2.409769479 -0.867071496 1.3814512633 1.4883293816 0.5949777746 0.7248947338 -0.148789949 0.104661421 -1.115730196 0.0642746704 -0.577170821 -0.574074465 0.1697457309 -2.104586577 -0.640495846 1.3358267402 -1.241882738 -0.994958151 -0.933737502 0.1725306398 -0.768637802 -1.178535021 0.9576881327 -1.297548296 0.9160197302 -0.391190277 0.8866462915 -0.368193717 -2.317719514 0.6420205713 -2.651092436 -0.711019293 -0.844107483 -0.667617222 -0.637760824 -0.081284345 -0.090050101 1.1672876898 0.9995982213 0.802688939 1.210027532 0.6334663833 1.34 4.2220992097 1.7605630443 0.662582716 0.9326998963 0.5233025071 1 2 0.8567397454
365 -1.4002329 0.5579273499 1.1371212674 0.8846911562 0.5255948424 1.2000544928 -0.156092274 1.2274229909 0.0185442565 -0.028627193 -0.363346043 -0.130708063 1.0673282001 0.3525740177 -0.086884522 -0.851544536 0.8046157875 0.8572831439 0.9232086522 -0.474877321 0.2928118803 1.0054138544 1.2225297157 0.1123131108 0.2238089296 -1.369607929 -0.675329282 1.4524733141 0.104661421 -0.440314953 0.0642746704 -0.577170821 -1.261746703 0.1697457309 -0.740428165 0.1757751758 -0.005937008 1.0744762619 -0.325730347 -0.933737502 0.8371657183 -0.768637802 0.64300011 0.2669300965 -0.702326547 -0.937960323 1.4943097777 -0.840520184 -0.934774915 0.9640934115 0.6420205713 0.8126983834 -0.711019293 -0.844107483 -0.667617222 -0.637760824 -0.891737079 -0.893391794 0.0701641264 1.2515790341 0.9988407143 0.9095151998 -0.09695914 -1.38 -0.084054042 -0.226665164 0.8515575946 1.113842987 0.4477050341 2 2 0.6350844436
366 -0.74550331 -0.108049311 0.5413189341 0.1823251095 0.5255948424 -1.567418113 -1.605825998 -0.17830807 -0.679956073 -0.028627193 0.2781868139 -1.396709014 -0.93170086 -0.380693418 -0.756290272 0.2481644078 0.1016138495 -1.208728603 0.9232086522 -1.209961394 0.2928118803 1.0054138544 -1.563605233 -1.791394118 -1.672971748 -1.369607929 -1.37544129 -0.148789949 -1.259962491 -1.115730196 -0.638599951 -0.577170821 -0.574074465 -1.054590498 -1.422507371 0.9920461976 -0.676818882 -1.241882738 -0.994958151 -0.24561356 -0.492104439 -0.768637802 0.0358217331 0.2669300965 0.4881169502 -1.555953673 -1.648190313 -1.991964501 0.7649686804 0.9640934115 0.6420205713 0.8126983834 -0.711019293 -0.004950777 0.2753921041 -0.637760824 0.7291683886 0.7132915914 -0.588110012 -0.00832503 -0.227107881 -0.893558793 -1.192597426 -0.59 0.4542151141 1.7605630443 -0.660241434 -2.327875737 0.4855037706 1 2 0.7428319627
367 -0.74550331 -0.774025971 -1.246088066 0.8846911562 1.2411637241 -1.567418113 -2.33069286 -2.28690466 0.7170445863 0.6645598389 -1.004878899 -0.763708538 1.73367122 -0.380693418 -2.095101771 -0.851544536 -0.601388089 0.1686125615 0.9232086522 -0.474877321 0.9635093628 1.0054138544 1.2225297157 -1.791394118 -0.408451296 1.2498396759 -1.37544129 0.6518416824 0.7869733771 0.9105155353 0.0642746704 -1.307248836 -1.261746703 -1.666758613 -0.740428165 -1.456766868 -0.676818882 0.4953865118 -0.994958151 1.1306343228 -1.156739517 -0.768637802 0.0358217331 0.9576881327 -1.297548296 -1.555953673 0.8658097595 -1.991964501 -0.934774915 0.9640934115 0.6420205713 0.8126983834 0.1060503353 -0.844107483 -0.667617222 1.2755216483 -0.891737079 -0.893391794 -0.588110012 0.7476174085 0.508461276 -1.795095789 0.9986791451 -1.58 -0.622323199 0.4357442385 -1.038191192 0.8874141236 -0.119276013 1 2 -0.524594219
369 -0.090773719 -0.774025971 -0.054483399 -1.222406984 -0.905542921 -0.875549962 -0.880959136 -0.8811736 -0.679956073 -0.721814225 -0.363346043 -0.130708063 -0.26535784 -0.380693418 -0.756290272 0.2481644078 -0.601388089 -0.520058021 -0.577835631 -0.474877321 -1.048583085 -1.043696145 -0.867071496 -0.522255965 -0.408451296 -0.714746028 -0.675329282 -0.949421581 0.104661421 0.2351002914 0.0642746704 -0.577170821 0.1135977739 -0.442422384 -0.058348959 0.9920461976 -0.005937008 -1.241882738 -0.994958151 -0.933737502 -1.156739517 -0.768637802 -1.785713397 -2.496102048 -1.297548296 -1.555953673 -1.648190313 -1.416242342 -0.368193717 -1.661356929 0.6420205713 -1.958334272 0.9231199639 0.8342059288 1.2184014301 1.2755216483 0.7291683886 0.7132915914 -0.588110012 -1.016248281 -1.256904702 -0.593046461 -1.192597426 0.13 -1.160592355 -1.55148397 -0.282291677 -0.924016784 -0.837452006 1 2 -1.409280074
370 1.2186854622 0.5579273499 1.1371212674 0.1823251095 0.5255948424 0.5081863414 0.5687745878 0.5245574606 0.7170445863 0.6645598389 0.9197196703 1.1352928884 1.0673282001 1.0858414534 0.5825212277 1.3478733519 0.8046157875 0.8572831439 0.9232086522 0.9952908239 0.2928118803 0.3223771878 0.5259959785 0.7468821871 0.8560691556 0.5949777746 0.7248947338 0.6518416824 1.4692853333 1.5859307792 1.4700239137 1.6130632263 1.4889422511 0.7819138455 0.6237302476 0.1757751758 2.0067086141 1.0744762619 1.6819530649 1.8187582644 1.5018007967 1.736825802 0.64300011 0.2669300965 1.0833386987 0.9160197302 0.8658097595 0.3109241331 1.3315498789 0.3077308263 -0.226898836 0.1199402194 0.9231199639 0.8342059288 1.2184014301 1.2755216483 0.7291683886 0.7132915914 0.3334737816 0.0924672953 -0.07999405 -1.194071125 -1.192597426 0.32 -0.084054042 -0.889074567 1.5696621334 1.249700305 0.2965100883 1 1 0.2543412261
371 1.2186854622 0.5579273499 1.1371212674 0.1823251095 0.5255948424 0.5081863414 0.5687745878 0.5245574606 0.7170445863 0.6645598389 0.9197196703 1.1352928884 1.0673282001 1.0858414534 0.5825212277 1.3478733519 0.8046157875 0.8572831439 0.9232086522 0.9952908239 0.2928118803 0.3223771878 0.5259959785 0.7468821871 0.8560691556 0.5949777746 0.7248947338 0.6518416824 1.4692853333 1.5859307792 1.4700239137 1.6130632263 1.4889422511 0.7819138455 0.6237302476 0.1757751758 2.0067086141 1.0744762619 1.6819530649 1.8187582644 1.5018007967 1.736825802 0.64300011 0.2669300965 1.0833386987 0.9160197302 0.8658097595 0.3109241331 1.3315498789 0.3077308263 -0.226898836 0.1199402194 1.7401895925 1.6733626347 2.1614107562 2.2321628846 1.5396211222 1.5166332839 1.6061371152 1.5035598469 1.2440304334 0.0079782035 -0.09695914 1.12 -0.084054042 -0.889074567 1.6074571091 1.3402718504 0.2587113518 1 2 0.1695265683
372 -0.74550331 -0.108049311 -0.054483399 -1.222406984 -0.189974039 -0.18368181 -0.880959136 -0.8811736 0.0185442565 0.6645598389 0.2781868139 -0.763708538 0.4009851801 0.3525740177 -0.756290272 1.897727824 0.8046157875 0.1686125615 0.1726865105 0.2602067514 0.2928118803 0.3223771878 0.5259959785 0.1123131108 -0.408451296 -0.714746028 -1.37544129 -0.949421581 0.104661421 0.9105155353 0.767149292 0.152907195 -0.574074465 -0.442422384 -0.058348959 0.1757751758 -0.005937008 -0.662792988 1.0127252609 0.4425103813 -0.492104439 0.4840940001 -1.178535021 -1.805344012 -0.107104798 -0.319966972 -0.391190277 -0.264798025 0.198387482 -1.004994344 -1.095818244 -1.265576108 -0.711019293 -0.844107483 -0.667617222 -0.637760824 -0.891737079 -0.090050101 0.0262791839 0.0420711328 0.0180818377 1.210027532 0.9986791451 -0.46 -0.622323199 0.4357442385 -1.529525876 -0.69758792 0.1075164059 1 2 -0.137671637
373 -0.74550331 1.2239040106 1.7329236006 0.8846911562 0.5255948424 1.2000544928 1.2936414496 1.2274229909 1.4155449161 1.357746871 0.9197196703 -0.763708538 -0.93170086 1.0858414534 1.2519269774 1.897727824 0.8046157875 0.8572831439 0.1726865105 -0.474877321 0.9635093628 -1.726732812 -1.563605233 -1.156825042 -1.040711522 1.2498396759 0.7248947338 -0.148789949 -0.577650535 -0.440314953 1.4700239137 0.152907195 1.4889422511 0.7819138455 0.6237302476 0.9920461976 -0.676818882 -0.083703238 -0.325730347 -0.933737502 0.1725306398 -0.768637802 0.64300011 0.2669300965 0.4881169502 -0.937960323 -1.019690295 0.8866462915 . -1.661356929 0.6420205713 0.8126983834 -0.711019293 -0.004950777 1.2184014301 -0.637760824 -0.891737079 -0.893391794 -0.983074494 -0.512286655 -1.404018533 -0.292534129 -3.018661235 -0.78 -0.622323199 -1.55148397 -1.038191192 0.977985669 0.031918933 1 2 -0.275163643
