# Supplementary material for: Understanding the Home Math Environment and Its Role in Predicting Parent Report of Children’s Math Skills
Source: PLoS One. 2016 Dec 22;11(12):e0168227. doi: 10.1371/journal.pone.0168227 (PMC5179117; doi:10.1371/journal.pone.0168227)
Supplement: S3 Code — (TXT) [file pone.0168227.s008.txt]

TITLE: SEM model of math in the home 

data:
file is 
'C:\Sara\Math in the Home\second go at data collection\mathinhome52316c.dat';
    FORMAT IS free;


variable:
 missing = .;
names are id  math1-math50 
anx1-anx6 compare_child_math compare_child_spatial 
compare_child_numbers cldq_spatial cldq_math 
 age_yr income 
education compare_parent_math compare_parent_spatial 
rwscore  gender childgender; 
     
USEVAR= 
math1 math2-math15 math17-math20 math23-math36 math38
math41 math43-math48 math50 ;

    IDVariable is id;

 
ANALYSIS: estimator = ml;
convergence = .0000005;
     

MODEL:   

direct by math1* math2-math8 math17 math18 math23-math25 math27
math34 math35 math43 math45-math48 math50;
direct@1;

indirect by math9* math10-math15 math19 math20 math26 math28-math33 math36 
math38 math41 math44 ;
indirect@1;
 
indirect with direct;


OUTPUT: SAMPSTAT RESIDUAL STANDARDIZED TECH4 TECH1 MOD;
!PLOT: TYPE = PLOT1 PLOT2 PLOT3;
!SAVEDATA: FILE IS C:\Sara\Project KIDS\ANALYSES\scores_nodif.dat; 
!SAVE IS fscores; 
!FORMAT IS free;
