# Supplementary material for: Understanding the Home Math Environment and Its Role in Predicting Parent Report of Children’s Math Skills
Source: PLoS One. 2016 Dec 22;11(12):e0168227. doi: 10.1371/journal.pone.0168227 (PMC5179117; doi:10.1371/journal.pone.0168227)
Supplement: S9 Code — (TXT) [file pone.0168227.s014.txt]

TITLE: SEM model of math in the home 

data:
file is 
'C:\Sara\Math in the Home\second go at data collection\mathinhome52316c.dat';
    FORMAT IS free;


variable:
 missing = .;
names are id math1-math50 
anx1-anx6 compare_child_math compare_child_spatial 
compare_child_numbers cldq_spatial cldq_math 
 age_yr income 
education compare_parent_math compare_parent_spatial 
rwscore  gender childgender;  
     
USEVAR= 
math1 math2-math15 math17-math20 math23-math36 math38
math41 math43-math48 math50 ;

    IDVariable is id;

 
ANALYSIS: estimator = ml;
convergence = .0000005;
     

MODEL:   
home by math1* math2-math15 math17-math20 math23-math36 math38
math41 math43-math48 math50;
home@1;

DHNE by math1* math2-math8 math17 math18 math24 math27 math34 math35
math43 math45 math46 math47 math48 math50;
DHNE@1;

IHNE by math9* math10-math15 math19 math20 math26 
math33 math38 math44 ;
IHNE@1;

spatial by math25* math23 math28 math29-math32 math36 math41 ;
spatial@1;


 
home with DHNE@0 IHNE@0 spatial@0;
DHNE with IHNE@0 spatial@0;
IHNE with spatial@0;


OUTPUT: SAMPSTAT RESIDUAL STANDARDIZED TECH4 TECH1 MOD;
!PLOT: TYPE = PLOT1 PLOT2 PLOT3;
!SAVEDATA: FILE IS C:\Sara\Project KIDS\ANALYSES\scores_nodif.dat; 
!SAVE IS fscores; 
!FORMAT IS free;
