# Supplementary material for: Understanding the Home Math Environment and Its Role in Predicting Parent Report of Children’s Math Skills
Source: PLoS One. 2016 Dec 22;11(12):e0168227. doi: 10.1371/journal.pone.0168227 (PMC5179117; doi:10.1371/journal.pone.0168227)
Supplement: S11 Code — (TXT) [file pone.0168227.s016.txt]

TITLE: SEM model of math in the home 

data:
file is 
'C:\Sara\Math in the Home\second go at data collection\mathinhome52316c.dat';
    FORMAT IS free;


variable:
 missing = .;
names are id math1-math50 
anx1-anx6 compare_child_math compare_child_spatial 
compare_child_numbers cldq_spatial cldq_math 
 age_yr income 
education compare_parent_math compare_parent_spatial 
rwscore  gender childgender;   
     
USEVAR= 
math2 math3-math6 math8 math17 math18 
math43 math45 math50 math9 math10 math11 math13 math15  math20 math26 
 math44 math41 math29-math32 ;

    IDVariable is id;

 
ANALYSIS: estimator = ml;
convergence = .0000005;
     

MODEL:   
home by math2* math3-math6 math8 math17 math18 
math43 math45 math50 math9 math10 math11 math13 math15  math20 math26 
 math44 math41 math29-math32;
home@1;

DHNE by  math2* math3-math6 math8 math17 math18 
math43 math45 math50;
DHNE@1;

IHNE by math9* math10 math11 math13 math15  math20 math26 
 math44 ;
IHNE@1;

spatial by math41* math29-math32 ;
spatial@1;


 
home with DHNE@0 IHNE@0 spatial@0;
DHNE with IHNE@0 spatial@0;
IHNE with spatial@0;


OUTPUT: SAMPSTAT RESIDUAL STANDARDIZED TECH4 TECH1 MOD;
!PLOT: TYPE = PLOT1 PLOT2 PLOT3;
!SAVEDATA: FILE IS C:\Sara\Project KIDS\ANALYSES\scores_nodif.dat; 
!SAVE IS fscores; 
!FORMAT IS free;
