# Supplementary material for: Understanding the Home Math Environment and Its Role in Predicting Parent Report of Children’s Math Skills
Source: PLoS One. 2016 Dec 22;11(12):e0168227. doi: 10.1371/journal.pone.0168227 (PMC5179117; doi:10.1371/journal.pone.0168227)
Supplement: S18 Code — (TXT) [file pone.0168227.s023.txt]

TITLE: SEM model of math in the home 

data:
file is 
'C:\Sara\Math in the Home\second go at data collection\mathinhome52316e.dat';
    FORMAT IS free;

variable:
 missing = .;
names are id  math1-math52 
anx1-anx6 compcmath compcspatial 
compcnumbers cldq_spatial cldq_math 
 age_yr income 
education compare_parent_math compare_parent_spatial 
rwscore  gender childgender rlnwscore;    
     
USEVAR= compcmath compcnumbers cldq_math  
cldq_spatial compcspatial
  income  rlnwscore
math2 math3-math6 math8 math9 math10 
 math11 math13 math15 math17 math18 math20 math26
math29-math32 math41 math43 math44 math50 
 anx1-anx6 childgender age_yr gender;

    IDVariable is id;

 
ANALYSIS: estimator = ml;
convergence = .0000005;
     

MODEL:   kidskills by compcmath* compcnumbers 
 cldq_math compcspatial cldq_spatial;
   kidskills@1;
cldq_spatial with cldq_math;

home by math2* math3-math6 math8 math9 math10 
 math11 math13 math15 math17 math18 math20 math26
math29-math32 math41 math43 math44 math50 ;
home@1;

DHNE by  math2* math3-math6 math8 math17 math18 
math43 math50;
DHNE@1;

IHNE by math9* math10 math11 math13 math15  math20 math26 
 math44 ;
IHNE@1;

spatial by math41* math29-math32 ;
spatial@1;

home with DHNE@0 IHNE@0 spatial@0;
DHNE with IHNE@0 spatial@0;
IHNE with spatial@0;

mathanxiety by anx1* anx2-anx6;
mathanxiety@1;
ANX2     WITH ANX1 ;
ANX4     WITH ANX2 ;
ANX4     WITH ANX3 ;
ANX5     WITH ANX2 ;
ANX5     WITH ANX3 ;
ANX6     WITH ANX5 ;
ANX6     WITH ANX3 ;

IHNE on mathanxiety childgender age_yr rlnwscore income gender;
DHNE on mathanxiety childgender age_yr rlnwscore income gender;
spatial on mathanxiety childgender age_yr rlnwscore income gender;
Home on mathanxiety childgender age_yr rlnwscore income gender;

kidskills on DHNE IHNE home spatial childgender age_yr 
rlnwscore mathanxiety income gender;

income with rlnwscore mathanxiety;
rlnwscore with mathanxiety;
rlnwscore with income;


OUTPUT: SAMPSTAT RESIDUAL STANDARDIZED TECH4 TECH1 MOD;
!PLOT: TYPE = PLOT1 PLOT2 PLOT3;
!SAVEDATA: FILE IS C:\Sara\Project KIDS\ANALYSES\scores_nodif.dat; 
!SAVE IS fscores; 
!FORMAT IS free;
